# Supplementary material for: Revealing the Angiopathy of Lacrimal Gland Lesion in Type 2 Diabetes
Source: Front Physiol. 2021 Aug 31;12:731234. doi: 10.3389/fphys.2021.731234 (PMC8438424; doi:10.3389/fphys.2021.731234)
Supplement: Supplementary file 1 [file Table_1.XLSX]

## Sheet: Sheet1
Group	Age	Gender	Duration of T2DM	LG-L	LG-C	PSV	PI	RI	Tear secretion
CONTROL	63	Female	0	1410	1223	8.9	1.54	0.78	8
CONTROL	73	male	0	2077	1824	7.5	1.34	0.77	6
CONTROL	51	male	0	1422	1111	14.3	0.8	0.56	10
CONTROL	51	male	0	1238	1169	13.4	0.96	0.62	10
CONTROL	61	Female	0	2054	1207	8.7	1.36	0.73	15
CONTROL	54	Female	0	801	790	6	1.22	0.77	6
CONTROL	38	male	0	1646	1341	13.6	2.13	0.81	8
CONTROL	38	male	0	2124	1743	16.9	1.05	0.62	13
CONTROL	78	male	0	1535	1134	8.9	1.87	0.8	13
CONTROL	78	male	0	2451	1630	7.5	1.57	0.77	8
CONTROL	75	male	0	1394	1167	10.6	1.63	0.76	10
CONTROL	75	male	0	1772	1666	6.4	1.25	0.7	7
CONTROL	42	female	0	1670	1220	7.3	1.12	0.74	5
CONTROL	65	male	0	2096	1420	8.5	1.24	0.7	10
CONTROL	60	female	0	2536	2300	8.1	2.7	0.88	11
CONTROL	57	female	0	1248	1328	9.2	1.98	0.88	10
CONTROL	39	female	0	1014	1034	5	1.08	0.64	13
CONTROL	61	female	0	1358	1190	4.8	1.08	0.64	6
CONTROL	61	female	0	1134	784	7.5	1.13	0.72	10
CONTROL	56	female	0	1031	1136	9	1.54	0.79	17
CONTROL	68	male	0	1701	1110	8.1	1.21	0.69	10
CONTROL	76	Female	0	1435	1293	9.4	1.87	0.84	6
CONTROL	76	Female	0	1728	1332	14.4	1.88	0.76	9
CONTROL	72	male	0	2503	2003	9.4	1.49	0.73	7
CONTROL	51	Female	0	1251	1110	11.2	1.69	0.79	10
CONTROL	46	Female	0	1622	1297	9	1.83	0.87	11
CONTROL	58	Female	0	1012	671	7.1	1.07	0.45	5
CONTROL	58	Female	0	1337	1050	15.4	1.07	0.68	7
CONTROL	74	male	0	1866	1454	7.3	1.57	0.82	9
CONTROL	74	Female	0	1752	1196	5.8	1.74	0.77	5
DM (10Y-)	56	male	3	481	425	12.1	0.98	0.63	13
DM (10Y-)	50	Female	1	494	412	6.4	1.72	0.82	5
DM (10Y-)	56	male	10	995	720	10.4	1.56	0.8	3
DM (10Y-)	56	Female	10	1329	1261	6	1.32	0.74	6
DM (10Y-)	51	male	5	1188	1269	8.7	1.48	0.69	3
DM (10Y-)	64	Female	4	1154	717	6.9	1.47	0.78	9
DM (10Y-)	64	male	4	1214	604	6.9	1.47	0.78	12
DM (10Y-)	75	male	5	418	381	10.8	2.49	0.88	8
DM (10Y-)	50	male	8	1276	1155	7.5	1.47	0.55	6
DM (10Y-)	68	Female	6	851	796	6.5	1.08	0.71	4
DM (10Y-)	62	Female	3	474	324	7.7	1.14	0.68	13
DM (10Y-)	54	male	1	818	712	5.6	1.57	0.83	2
DM (10Y-)	55	female	7	1473	754	6.7	1.34	0.7	1
DM (10Y-)	50	female	6	1349	1152	5	2.52	0.81	6
DM (10Y-)	50	female	6	1024	819	6.4	1.29	0.7	3
DM (10Y-)	67	male	2	1267	1398	7.5	1.67	0.74	5
DM (10Y-)	67	male	2	1471	1321	6.2	0.73	0.44	5
DM (10Y-)	66	female	1	1017	738	10.4	1.5	0.76	5
DM (10Y-)	70	male	5	1309	1027	7.7	2.22	0.87	1
DM (10Y-)	45	Female	9	1442	1546	5.8	2.44	0.8	5
DM (10Y-)	57	Female	1	496	471	9.2	3.64	0.92	5
DM (10Y-)	57	male	3	1619	1797	10.6	1.04	0.65	5
DM (10Y-)	67	Female	7	1484	1022	6.5	1.64	0.71	2
DM (10Y-)	64	male	5	1561	1446	7.9	2.31	0.81	5
DM (10Y-)	64	male	5	1570	1585	11.7	1.85	0.79	5
DM (10Y-)	69	Female	1	1619	901	10.4	1.73	0.78	8
DM (10Y-)	51	male	4	1391	1361	7.9	2.06	0.85	13
DM (10Y-)	64	Female	5	1360	1363	12.3	2.78	0.92	20
DM (10Y-)	52	Female	2	629	581	6.2	1.41	0.78	6
DM (10Y-)	49	Female	3	993	928	11.4	1.53	0.73	5
DM (10Y+)	66	male	17	1071	987	9.2	2.27	0.81	8
DM (10Y+)	57	Female	22	1173	818	8.5	1.86	0.85	10
DM (10Y+)	57	Female	23	1070	783	9.6	1.94	0.84	7
DM (10Y+)	57	male	20	1479	890	11.7	2.06	0.74	6
DM (10Y+)	74	Female	20	970	822	10.6	2.76	0.87	4
DM (10Y+)	74	Female	20	1223	1166	11.4	2.53	0.95	4
DM (10Y+)	77	Female	31	680	599	11.9	1.76	0.81	2
DM (10Y+)	62	Female	12	1361	989	6.5	2.19	0.85	2
DM (10Y+)	61	male	35	797	314	9	1.6	0.79	5
DM (10Y+)	57	Female	13	972	954	7.3	1.04	0.58	16
DM (10Y+)	57	Female	13	1205	1288	3.8	1.64	0.8	9
DM (10Y+)	58	male	20	975	865	14.2	3.81	0.96	4
DM (10Y+)	70	male	12	932	866	9.2	1.44	0.75	3
DM (10Y+)	70	male	12	1229	937	11	1.96	0.88	10
DM (10Y+)	51	male	10	599	456	9.8	2.29	0.82	12
DM (10Y+)	37	male	0	922	935	14.4	1.84	0.77	1
DM (10Y+)	72	male	20	1060	1122	12.3	1.73	0.8	5
DM (10Y+)	76	male	30	1311	1116	8.3	2.29	0.86	10
DM (10Y+)	59	Female	13	469	460	6.7	1.57	0.77	5
DM (10Y+)	65	Female	10	255	238	4.6	1.68	0.79	7
DM (10Y+)	66	Female	17	1412	1049	6.9	1.51	0.75	7
DM (10Y+)	56	male	16	717	490	4.4	2.27	0.83	1
DM (10Y+)	56	Female	16	850	722	3.8	1.32	0.75	14
DM (10Y+)	72	male	16	1134	726	8.3	2.61	0.86	4
DM (10Y+)	71	Female	12	1066	1086	7.1	1.44	0.7	3
DM (10Y+)	71	Female	12	1199	1165	8.9	1.4	0.72	15
DM (10Y+)	70	male	13	1116	620	7.3	1.36	0.74	2
DM (10Y+)	70	Female	13	1115	1033	7.7	1.26	0.75	4
DM (10Y+)	62	Female	18	1606	1167	11.2	2.25	0.88	2
DM (10Y+)	62	Female	17	920	949	6	1.04	0.58	8
NOTE: N = control group, DM10Y- = diabetic duration less than 10 years, DM10Y+ = diabetic duration more than 10 years, OS = left eye, OD = right eye, DD = Duration of diabetes, TS = Tear secretion, LG-L = longitudinal section of the lacrimal gland, LG-C = cross-section of the lacrimal gland, PSV = peak systolic velocity, RI = resistance index, PI = pulsatility index
