# Supplementary material for: Revealing the Angiopathy of Lacrimal Gland Lesion in Type 2 Diabetes
Source: Front Physiol. 2021 Aug 31;12:731234. doi: 10.3389/fphys.2021.731234 (PMC8438424; doi:10.3389/fphys.2021.731234)
Supplement: Supplementary file 2 [file Table_2.XLSX]

## Sheet: Sheet1
Groups	Blood glucose level	LG/ TOTAL WEIGHT	Tear Secretion	CD31+ area/ tissue fields (%)	Gene level of CD31	F5	Gas6	Fgg	App		Expression level by ELISA	App	Fgg
CONTROL	9	0.393873	9	30.1562	1.8125	0.695278	0.568476	1.15386	0.414282			0.125358	1.02906
CONTROL	8	0.524934	5	41.7485	1.92359	1.10348	1.40542	0.90477	1.31533			0.149063	1.24875
CONTROL	6	0.512821	7.5	52.4738	1.4817	1.20124	1.02611	0.941371	1.27038			0.084884	1.32674
CONTROL	12	0.534934	8	62.6495
CONTROL	10	0.502821	8.5	55.2927
CONTROL	11	0.5255	5	67.6323
CONTROL	8	0.49	8	61.2968
CONTROL	14	0.48	7.5	40.4256
CONTROL	12	0.45	7
CONTROL	10.5
T2DM	28.7	0.358566	4	37.3871	1.02134	5.52339	3.8657	0.188873	4.01474			0.232382	0.735191
T2DM	33.3	0.396476	6	29.4536	0.886046	2.88188	5.19285	0.261588	3.38704			0.199772	0.745698
T2DM	24	0.28169	5	43.4277	0.904586	3.06145	4.56189	0.226796	3.65765			0.209009	0.627265
T2DM	28.6	0.289256	6	45.4053
T2DM	32.7	0.265152	4	52.0757
T2DM	28.3	0.296296	4	27.5693
T2DM	29.3	0.208333	1	39.234
T2DM	33.3	0.350195	4	41.2889
T2DM	24.8	0.350195	4
T2DM	27.6
