# Supplementary material for: Revealing the Angiopathy of Lacrimal Gland Lesion in Type 2 Diabetes
Source: Front Physiol. 2021 Aug 31;12:731234. doi: 10.3389/fphys.2021.731234 (PMC8438424; doi:10.3389/fphys.2021.731234)
Supplement: Supplementary file 3 [file Table_3.XLSX]

## Sheet: gene_exp
Column A: Track_id, The database name in gene level. Column B: Gene_Name, The name of gene. Column C: Locus, The genomic coordinate of gene. Column D: Strand, The strand of gene. Column E: Gene_Type, The biological type of gene. Column F ~ AF: Count, The count of gene in samples.
Gene Information
Gene_id	Gene_Name	Locus	Strand	Gene_Type	CON.6MON.1	CON.6MON.2	CON.6MON.3	T2DM.6MON.1	T2DM.6MON.2	T2DM.6MON.3
ENSMUSG00000000001.4	Gnai3	chr3:108107280-108146146	-	protein_coding	2922	3513	3184	3233	3254	3025
ENSMUSG00000000003.15	Pbsn	chrX:77837901-77853623	-	protein_coding	0	0	0	0	0	0
ENSMUSG00000000028.14	Cdc45	chr16:18780447-18811987	-	protein_coding	629	736	676	336	534	266
ENSMUSG00000000037.16	Scml2	chrX:161117193-161258213	+	protein_coding	18	20	25	0	22	18
ENSMUSG00000000049.11	Apoh	chr11:108343354-108414396	+	protein_coding	0	0	0	0	8	0
ENSMUSG00000000056.7	Narf	chr11:121237253-121255856	+	protein_coding	1081	1218	1121	1368	1041	768
ENSMUSG00000000058.6	Cav2	chr6:17281185-17289115	+	protein_coding	433	593	598	940	927	581
ENSMUSG00000000078.7	Klf6	chr13:5861482-5870394	+	protein_coding	2877	3662	3044	3964	2698	2898
ENSMUSG00000000085.16	Scmh1	chr4:120405281-120530186	+	protein_coding	558	689	656	634	514	736
ENSMUSG00000000088.7	Cox5a	chr9:57521274-57532426	+	protein_coding	713	966	919	886	800	681
ENSMUSG00000000093.6	Tbx2	chr11:85832551-85841948	+	protein_coding	33	39	74	148	67	117
ENSMUSG00000000094.12	Tbx4	chr11:85886422-85916097	+	protein_coding	0	0	0	0	0	0
ENSMUSG00000000103.12	Zfy2	chrY:2106015-2170409	-	protein_coding	0	0	0	0	0	0
ENSMUSG00000000120.6	Ngfr	chr11:95568818-95587735	-	protein_coding	16	20	15	51	20	24
ENSMUSG00000000125.5	Wnt3	chr11:103774150-103817957	+	protein_coding	0	0	0	0	0	0
ENSMUSG00000000126.11	Wnt9a	chr11:59306928-59333552	+	protein_coding	20	67	29	71	46	65
ENSMUSG00000000127.14	Fer	chr17:63896018-64139494	+	protein_coding	745	854	818	830	747	676
ENSMUSG00000000131.15	Xpo6	chr7:126101715-126200501	-	protein_coding	932	1065	889	1318	1001	1130
ENSMUSG00000000134.17	Tfe3	chrX:7762560-7775202	+	protein_coding	1184	1406	1276	1129	1174	1185
ENSMUSG00000000142.15	Axin2	chr11:108920349-108950783	+	protein_coding	230	311	209	311	195	185
ENSMUSG00000000148.17	Brat1	chr5:140705011-140719379	+	protein_coding	172	318	224	354	276	230
ENSMUSG00000000149.10	Gna12	chr5:140758408-140830431	-	protein_coding	413	697	593	819	597	630
ENSMUSG00000000154.16	Slc22a18	chr7:143473736-143499334	+	protein_coding	495	523	467	489	364	292
ENSMUSG00000000157.15	Itgb2l	chr16:96422288-96443619	-	protein_coding	0	0	3	0	2	8
ENSMUSG00000000159.15	Igsf5	chr16:96361668-96525580	+	protein_coding	840	961	1026	1062	941	942
ENSMUSG00000000167.14	Pih1d2	chr9:50617321-50625000	+	protein_coding	36	51	49	45	49	24
ENSMUSG00000000168.9	Dlat	chr9:50634633-50659780	-	protein_coding	847	978	806	903	778	827
ENSMUSG00000000171.5	Sdhd	chr9:50596357-50603812	-	protein_coding	1199	1424	1397	1420	1434	1178
ENSMUSG00000000182.9	Fgf23	chr6:127072902-127081408	+	protein_coding	0	0	0	0	0	0
ENSMUSG00000000183.6	Fgf6	chr6:127015586-127028187	+	protein_coding	0	0	0	0	0	0
ENSMUSG00000000184.12	Ccnd2	chr6:127125162-127152193	-	protein_coding	515	913	694	919	795	764
ENSMUSG00000000194.13	Gpr107	chr2:31152316-31218775	+	protein_coding	934	1202	1087	1188	1013	1141
ENSMUSG00000000197.8	Nalcn	chr14:123276634-123627144	-	protein_coding	0	8	0	12	0	24
ENSMUSG00000000202.9	Btbd17	chr11:114791217-114795945	-	protein_coding	4	0	0	0	0	0
ENSMUSG00000000204.16	Slfn4	chr11:83175186-83190216	+	protein_coding	27	169	87	133	181	52
ENSMUSG00000000214.11	Th	chr7:142892752-142931128	-	protein_coding	0	0	0	0	0	0
ENSMUSG00000000215.11	Ins2	chr7:142678656-142743381	-	protein_coding	0	0	0	0	0	0
ENSMUSG00000000216.8	Scnn1g	chr7:121734479-121768475	+	protein_coding	0	0	0	0	0	0
ENSMUSG00000000223.13	Drp2	chrX:134404551-134456573	+	protein_coding	14	8	8	24	4	6
ENSMUSG00000000244.17	Tspan32	chr7:143005046-143019644	+	protein_coding	33	54	32	31	33	48
ENSMUSG00000000247.11	Lhx2	chr2:38339281-38369733	+	protein_coding	0	0	0	0	0	0
ENSMUSG00000000248.16	Clec2g	chr6:128934381-128984707	+	protein_coding	8	0	8	0	16	0
ENSMUSG00000000253.13	Gmpr	chr13:45507444-45553800	+	protein_coding	6	5	8	20	18	8
ENSMUSG00000000263.15	Glra1	chr11:55514238-55608198	-	protein_coding	0	0	0	0	0	0
ENSMUSG00000000266.11	Mid2	chrX:140664599-140767715	+	protein_coding	1188	1258	1171	1516	1204	1405
ENSMUSG00000000275.16	Trim25	chr11:88999376-89020293	+	protein_coding	1458	2341	1829	2623	2059	1963
ENSMUSG00000000276.11	Dgke	chr11:89035179-89066850	-	protein_coding	165	305	288	464	403	344
ENSMUSG00000000278.10	Scpep1	chr11:88924020-88955465	-	protein_coding	236	488	325	453	344	452
ENSMUSG00000000282.12	Mnt	chr11:74830920-74845725	+	protein_coding	510	505	581	836	520	573
ENSMUSG00000000290.13	Itgb2	chr10:77530252-77565708	+	protein_coding	410	1001	931	667	656	696
ENSMUSG00000000295.13	Hddc2	chr10:31313383-31328204	+	protein_coding	212	280	335	342	425	260
ENSMUSG00000000296.8	Tpd52l1	chr10:31332376-31445958	-	protein_coding	1446	1381	1903	1368	1551	1307
ENSMUSG00000000301.16	Pemt	chr11:59970614-60046489	-	protein_coding	21	27	26	37	32	19
ENSMUSG00000000303.12	Cdh1	chr8:106603351-106670246	+	protein_coding	5371	6657	6453	10946	7852	7619
ENSMUSG00000000305.12	Cdh4	chr2:179442431-179899373	+	protein_coding	0	26	4	4	8	0
ENSMUSG00000000308.14	Ckmt1	chr2:121357714-121363737	+	protein_coding	401	374	458	1111	756	513
ENSMUSG00000000317.11	Bcl6b	chr11:70224128-70229798	-	protein_coding	16	12	16	21	7	8
ENSMUSG00000000318.16	Clec10a	chr11:70156197-70170834	+	protein_coding	270	567	394	272	301	450
ENSMUSG00000000320.10	Alox12	chr11:70241457-70255353	-	protein_coding	431	430	436	1551	949	667
ENSMUSG00000000325.15	Arvcf	chr16:18348182-18407076	+	protein_coding	147	178	159	232	190	131
ENSMUSG00000000326.12	Comt	chr16:18406886-18426852	-	protein_coding	742	774	753	1131	777	738
ENSMUSG00000000339.14	Rtca	chr3:116488963-116508208	-	protein_coding	227	350	337	394	486	414
ENSMUSG00000000340.10	Dbt	chr3:116513070-116549981	+	protein_coding	2275	2240	2264	1558	1834	1328
ENSMUSG00000000346.8	Dazap2	chr15:100615628-100620731	+	protein_coding	3761	4038	4300	5809	5346	4280
ENSMUSG00000000355.13	Mcts1	chrX:38600578-38613426	+	protein_coding	700	631	624	661	542	447
ENSMUSG00000000359.3	Rem1	chr2:152626951-152635198	+	protein_coding	14	27	22	36	46	39
ENSMUSG00000000365.9	Rnf17	chr14:56402581-56525032	+	protein_coding	8	0	0	2	0	2
ENSMUSG00000000374.8	Trappc10	chr10:78186725-78244641	-	protein_coding	1896	2378	1749	2401	1967	1827
ENSMUSG00000000378.15	Ccm2	chr11:6546887-6596744	+	protein_coding	306	410	438	470	375	359
ENSMUSG00000000381.10	Wap	chr11:6635482-6638637	-	protein_coding	0	0	0	0	0	0
ENSMUSG00000000384.15	Tbrg4	chr11:6615598-6626067	-	protein_coding	458	461	467	352	440	404
ENSMUSG00000000385.7	Tmprss2	chr16:97564684-97611195	-	protein_coding	334	365	368	521	528	379
ENSMUSG00000000386.14	Mx1	chr16:97447035-97462907	-	protein_coding	84	201	114	230	176	328
ENSMUSG00000000392.17	Fap	chr2:62500943-62574075	-	protein_coding	812	889	990	577	735	780
ENSMUSG00000000394.15	Gcg	chr2:62474530-62483650	-	protein_coding	0	0	0	4	0	0
ENSMUSG00000000399.10	Ndufa9	chr6:126821721-126849136	-	protein_coding	2038	2113	2146	1963	1915	1750
ENSMUSG00000000402.2	Egfl6	chrX:166523007-166585720	-	protein_coding	12	0	0	0	0	12
ENSMUSG00000000409.14	Lck	chr4:129548344-129573641	-	protein_coding	55	195	123	171	138	137
ENSMUSG00000000411.7	Tssk3	chr4:129489014-129491022	-	protein_coding	0	0	4	0	0	0
ENSMUSG00000000416.16	Cttnbp2	chr6:18366478-18514843	-	protein_coding	54	37	32	118	104	55
ENSMUSG00000000420.15	Galnt1	chr18:24205344-24286818	+	protein_coding	462	821	769	948	860	787
ENSMUSG00000000435.1	Myf5	chr10:107482908-107486134	-	protein_coding	0	0	0	0	0	0
ENSMUSG00000000439.9	Mkrn2	chr6:115601902-115622624	+	protein_coding	592	745	647	826	815	668
ENSMUSG00000000440.12	Pparg	chr6:115360951-115490399	+	protein_coding	28	58	69	22	39	53
ENSMUSG00000000441.17	Raf1	chr6:115618067-115676635	-	protein_coding	1427	1785	1564	1717	1512	1481
ENSMUSG00000000486.13	Sept1	chr7:127214447-127233130	-	protein_coding	87	178	140	197	158	200
ENSMUSG00000000489.6	Pdgfb	chr15:79995900-80014808	-	protein_coding	169	246	209	381	257	276
ENSMUSG00000000530.16	Acvrl1	chr15:101128522-101145336	+	protein_coding	125	176	239	405	262	264
ENSMUSG00000000531.4	Grasp	chr15:101224207-101232755	+	protein_coding	29	29	43	75	51	48
ENSMUSG00000000532.10	Acvr1b	chr15:101174067-101213679	+	protein_coding	1081	1145	1126	1799	1303	1706
ENSMUSG00000000538.18	Tom1l2	chr11:60226714-60352905	-	protein_coding	1038	1235	880	1359	927	1105
ENSMUSG00000000544.14	Gpa33	chr1:166130238-166166510	+	protein_coding	0	0	0	0	0	0
ENSMUSG00000000552.9	Zfp385a	chr15:103313895-103340086	-	protein_coding	78	251	174	268	214	265
ENSMUSG00000000555.7	Itga5	chr15:103344286-103366763	-	protein_coding	114	259	219	268	212	212
ENSMUSG00000000560.9	Gabra2	chr5:70957597-71095849	-	protein_coding	0	0	0	0	0	0
ENSMUSG00000000561.14	Wdr77	chr3:105959369-105970037	+	protein_coding	442	565	465	553	550	385
ENSMUSG00000000562.5	Adora3	chr3:105870858-105908926	+	protein_coding	10	22	24	14	8	5
ENSMUSG00000000563.17	Atp5f1	chr3:105942698-105960099	-	protein_coding	3690	4491	5180	4519	4162	3179
ENSMUSG00000000567.5	Sox9	chr11:112782224-112787760	+	protein_coding	5303	5236	5062	6288	4695	5084
ENSMUSG00000000568.15	Hnrnpd	chr5:99955935-99978938	-	protein_coding	1697	1525	1827	1981	1927	1653
ENSMUSG00000000579.14	Dynlt1c	chr17:6601671-6609774	+	protein_coding	703	970	1022	817	700	620
ENSMUSG00000000581.8	C1d	chr11:17257579-17269176	+	protein_coding	771	892	373	902	772	727
ENSMUSG00000000594.7	Gm2a	chr11:55098115-55113029	+	protein_coding	1084	1779	1717	1930	1925	1572
ENSMUSG00000000600.15	Krit1	chr5:3803184-3845564	+	protein_coding	920	1172	1012	1165	1143	966
ENSMUSG00000000605.9	Clcn4	chr7:7282309-7300851	-	protein_coding	1580	1981	1911	1943	1767	1207
ENSMUSG00000000606.16	Vmn2r88	chr14:51410819-51419527	+	protein_coding	0	0	0	0	0	0
ENSMUSG00000000617.14	Grm6	chr11:50850685-50866208	+	protein_coding	0	0	0	0	0	0
ENSMUSG00000000627.15	Sema4f	chr6:82911885-82939769	-	protein_coding	4	8	8	16	15	0
ENSMUSG00000000628.10	Hk2	chr6:82725025-82774454	-	protein_coding	4182	4430	4369	3762	3149	2857
ENSMUSG00000000631.20	Myo18a	chr11:77763246-77865980	+	protein_coding	1779	2445	2209	2862	2349	2653
ENSMUSG00000000632.13	Sez6	chr11:77930800-77979048	+	protein_coding	0	0	0	0	0	0
ENSMUSG00000000673.8	Haao	chr17:83831356-83846790	-	protein_coding	11	27	16	22	17	32
ENSMUSG00000000682.7	Cd52	chr4:134082448-134095082	-	protein_coding	536	1141	901	990	981	871
ENSMUSG00000000686.11	Abhd15	chr11:77515121-77538607	+	protein_coding	28	63	49	60	45	38
ENSMUSG00000000690.5	Hoxb6	chr11:96292476-96301569	+	protein_coding	0	0	0	0	0	0
ENSMUSG00000000693.10	Loxl3	chr6:83034173-83052562	+	protein_coding	28	113	114	170	93	94
ENSMUSG00000000701.8	Tcl1b5	chr12:105176344-105181145	+	protein_coding	0	0	0	0	0	0
ENSMUSG00000000706.16	Btn1a1	chr13:23456992-23465901	-	protein_coding	0	0	0	0	0	0
ENSMUSG00000000708.14	Kat2b	chr17:53566861-53672720	+	protein_coding	2681	3105	3181	3729	3478	2963
ENSMUSG00000000711.3	Rab5b	chr10:128677175-128696264	-	protein_coding	2334	2703	2441	3180	2513	2504
ENSMUSG00000000724.10	Cryba1	chr11:77718615-77725283	-	protein_coding	0	0	0	4	0	0
ENSMUSG00000000730.13	Dnmt3l	chr10:78041947-78063622	+	protein_coding	0	0	8	0	0	0
ENSMUSG00000000731.15	Aire	chr10:78030022-78043610	-	protein_coding	4	11	16	8	8	12
ENSMUSG00000000732.9	Icosl	chr10:78069302-78083913	+	protein_coding	278	343	355	495	354	478
ENSMUSG00000000738.18	Spg7	chr8:123062942-123097760	+	protein_coding	580	587	804	835	892	767
ENSMUSG00000000739.14	Sult5a1	chr8:123140192-123158315	-	protein_coding	84	92	112	173	153	112
ENSMUSG00000000740.12	Rpl13	chr8:123102350-123105244	+	protein_coding	12016	12495	12025	13650	13445	11583
ENSMUSG00000000743.9	Chmp1a	chr8:123204264-123212763	-	protein_coding	1244	1658	1360	1682	1716	1470
ENSMUSG00000000751.13	Rpa1	chr11:75298166-75348324	-	protein_coding	2189	1199	993	2526	2935	2706
ENSMUSG00000000753.15	Serpinf1	chr11:75409769-75422701	-	protein_coding	470	952	780	986	634	809
ENSMUSG00000000759.14	Tubgcp3	chr8:12614277-12672248	-	protein_coding	1001	1184	1169	1169	1101	1082
ENSMUSG00000000766.18	Oprm1	chr10:6758506-7038198	+	protein_coding	0	0	0	0	0	0
ENSMUSG00000000776.13	Polr3d	chr14:70438757-70443447	-	protein_coding	407	546	535	436	438	314
ENSMUSG00000000782.15	Tcf7	chr11:52252371-52283014	-	protein_coding	80	191	155	213	192	192
ENSMUSG00000000787.12	Ddx3x	chrX:13280970-13294052	+	protein_coding	10848	12092	12936	13353	13667	13556
ENSMUSG00000000791.9	Il12rb1	chr8:70808449-70821424	+	protein_coding	0	47	13	63	6	35
ENSMUSG00000000792.2	Slc5a5	chr8:70882889-70892757	-	protein_coding	0	4	0	13	8	4
ENSMUSG00000000794.9	Kcnn3	chr3:89520164-89675132	+	protein_coding	15	11	4	7	27	0
ENSMUSG00000000804.14	Usp32	chr11:84984442-85140161	-	protein_coding	1048	990	1003	1260	1076	1087
ENSMUSG00000000805.18	Car4	chr11:84957786-84966044	+	protein_coding	0	0	0	4	0	10
ENSMUSG00000000811.13	Txnrd3	chr6:89643988-89675529	+	protein_coding	127	158	221	296	259	179
ENSMUSG00000000817.10	Fasl	chr1:161780689-161788495	-	protein_coding	0	35	15	30	16	12
ENSMUSG00000000823.16	Zfp512b	chr2:181582103-181592803	-	protein_coding	1105	1073	881	1735	1535	1517
ENSMUSG00000000826.16	Dnajc5	chr2:181520485-181555133	+	protein_coding	1088	1257	1134	1399	1255	1264
ENSMUSG00000000827.18	Tpd52l2	chr2:181497142-181517966	+	protein_coding	658	674	976	613	621	760
ENSMUSG00000000838.17	Fmr1	chrX:68678541-68717963	+	protein_coding	807	1012	1264	1241	1094	924
ENSMUSG00000000861.15	Bcl11a	chr11:24078056-24174123	+	protein_coding	98	185	175	397	211	261
ENSMUSG00000000869.12	Il4	chr11:53602982-53618669	-	protein_coding	0	4	0	0	0	0
ENSMUSG00000000876.11	Pxmp4	chr2:154585758-154603708	-	protein_coding	442	475	430	426	405	324
ENSMUSG00000000881.12	Dlg3	chrX:100767722-100818410	+	protein_coding	1162	1130	1148	1400	1217	1195
ENSMUSG00000000884.16	Gnb1l	chr16:18498768-18566679	+	protein_coding	54	73	38	62	48	60
ENSMUSG00000000889.8	Dbh	chr2:27165233-27183200	+	protein_coding	0	0	0	0	0	0
ENSMUSG00000000901.16	Mmp11	chr10:75923222-75936496	-	protein_coding	10	15	11	46	50	39
ENSMUSG00000000902.13	Smarcb1	chr10:75896769-75921617	-	protein_coding	458	613	500	681	573	615
ENSMUSG00000000903.3	Vpreb3	chr10:75943057-75949657	+	protein_coding	16	4	0	43	35	6
ENSMUSG00000000915.15	Hip1r	chr5:123973628-124005558	+	protein_coding	2930	3520	3351	3046	2691	2409
ENSMUSG00000000916.15	Nsun5	chr5:135369953-135376805	+	protein_coding	258	274	186	229	306	283
ENSMUSG00000000934.8	Top1mt	chr15:75657035-75678800	-	protein_coding	256	339	339	322	375	332
ENSMUSG00000000938.11	Hoxa10	chr6:52231197-52240854	-	protein_coding	0	0	0	0	0	0
ENSMUSG00000000942.10	Hoxa4	chr6:52189671-52191753	-	protein_coding	4	0	0	0	0	0
ENSMUSG00000000948.16	Gm38393	chr7:59974149-60005064	-	protein_coding	125	78	86	125	156	81
ENSMUSG00000000957.11	Mmp14	chr14:54431612-54445364	+	protein_coding	492	909	685	893	687	639
ENSMUSG00000000958.10	Slc7a7	chr14:54369442-54417780	-	protein_coding	78	174	140	107	100	72
ENSMUSG00000000959.7	Oxa1l	chr14:54360834-54369673	+	protein_coding	733	942	779	1023	936	1073
ENSMUSG00000000976.13	Heatr6	chr11:83753696-83783754	+	protein_coding	361	392	267	368	345	343
ENSMUSG00000000982.5	Ccl3	chr11:83647844-83649355	-	protein_coding	16	18	29	29	26	28
ENSMUSG00000000983.13	Wfdc18	chr11:83709015-83711348	+	protein_coding	12419	13106	16019	36991	35660	18473
ENSMUSG00000001014.6	Icam4	chr9:21029373-21030595	+	protein_coding	0	0	4	0	9	0
ENSMUSG00000001016.12	Ilf2	chr3:90476126-90488379	+	protein_coding	692	825	910	976	834	737
ENSMUSG00000001017.15	Chtop	chr3:90498956-90509498	-	protein_coding	1425	1256	1198	1143	1072	890
ENSMUSG00000001018.15	Snapin	chr3:90488026-90491033	-	protein_coding	305	564	600	757	334	452
ENSMUSG00000001020.8	S100a4	chr3:90603771-90606045	+	protein_coding	354	574	693	517	610	480
ENSMUSG00000001021.12	S100a3	chr3:90560578-90602702	+	protein_coding	4	0	0	8	0	0
ENSMUSG00000001023.10	S100a5	chr3:90608523-90611780	+	protein_coding	0	0	0	0	0	0
ENSMUSG00000001025.8	S100a6	chr3:90612882-90624181	+	protein_coding	713	1104	1306	1637	1583	1033
ENSMUSG00000001027.7	Scn4a	chr11:106318592-106353288	-	protein_coding	0	0	0	0	0	6
ENSMUSG00000001029.15	Icam2	chr11:106377656-106388075	-	protein_coding	37	51	47	17	26	48
ENSMUSG00000001034.17	Mapk7	chr11:61488812-61494406	-	protein_coding	189	231	219	308	227	235
ENSMUSG00000001036.17	Epn2	chr11:61517249-61579687	-	protein_coding	665	617	605	695	740	762
ENSMUSG00000001039.12	B9d1	chr11:61505144-61512931	+	protein_coding	146	222	225	268	186	149
ENSMUSG00000001052.15	Sec24b	chr3:129982759-130061553	-	protein_coding	1040	1332	1151	1396	1333	1241
ENSMUSG00000001053.15	N4bp3	chr11:51643063-51650842	-	protein_coding	140	191	130	99	107	117
ENSMUSG00000001054.9	Rmnd5b	chr11:51623671-51635896	-	protein_coding	277	323	308	376	338	320
ENSMUSG00000001056.3	Nhp2	chr11:51619735-51623714	+	protein_coding	508	680	907	589	593	492
ENSMUSG00000001062.18	Vps9d1	chr8:123242356-123254348	-	protein_coding	335	516	399	520	480	340
ENSMUSG00000001065.15	Zfp276	chr8:123254195-123269745	+	protein_coding	177	237	159	217	220	207
ENSMUSG00000001076.6	C1ql4	chr15:99084686-99087817	-	protein_coding	0	0	0	0	0	0
ENSMUSG00000001082.12	Mfsd10	chr5:34633642-34637212	-	protein_coding	540	609	561	584	510	626
ENSMUSG00000001089.14	Luzp1	chr4:136469761-136554780	+	protein_coding	1600	1828	1828	1147	1738	2036
ENSMUSG00000001095.5	Slc13a2	chr11:78397087-78422217	-	protein_coding	33	6	8	40	46	21
ENSMUSG00000001098.15	Kctd10	chr5:114363567-114380508	-	protein_coding	533	777	632	1108	705	864
ENSMUSG00000001100.10	Poldip2	chr11:78512193-78522736	+	protein_coding	1409	1528	1494	1494	1567	1275
ENSMUSG00000001103.7	Sebox	chr11:78503447-78505081	+	protein_coding	0	0	0	0	0	0
ENSMUSG00000001105.15	Ift20	chr11:78536361-78541737	+	protein_coding	2554	2791	3230	2033	2408	1970
ENSMUSG00000001119.7	Col6a1	chr10:76708792-76726168	-	protein_coding	503	1282	1274	946	669	1169
ENSMUSG00000001120.15	Pcbp3	chr10:76761857-76961887	-	protein_coding	154	143	112	180	126	111
ENSMUSG00000001123.15	Lgals9	chr11:78962974-78984946	-	protein_coding	257	566	422	1230	686	605
ENSMUSG00000001127.12	Araf	chrX:20797814-20860519	+	protein_coding	1924	2716	1892	2343	2060	1948
ENSMUSG00000001128.7	Cfp	chrX:20925454-20931555	-	protein_coding	216	619	492	305	535	401
ENSMUSG00000001131.11	Timp1	chrX:20870166-20874735	+	protein_coding	60	106	100	85	57	94
ENSMUSG00000001134.9	Uxt	chrX:20941722-20962017	-	protein_coding	229	266	309	282	359	188
ENSMUSG00000001138.13	Cnnm3	chr1:36511867-36528237	+	protein_coding	296	550	306	514	459	404
ENSMUSG00000001143.13	Lman2l	chr1:36419871-36445271	-	protein_coding	388	416	430	431	382	388
ENSMUSG00000001150.7	Mcm3ap	chr10:76468927-76515857	+	protein_coding	770	984	751	1031	859	886
ENSMUSG00000001151.10	Pcnt	chr10:76351263-76442786	-	protein_coding	581	635	700	1103	809	822
ENSMUSG00000001155.13	Ftcd	chr10:76575648-76590338	+	protein_coding	0	0	0	0	0	0
ENSMUSG00000001156.9	Mxd1	chr6:86647042-86669161	-	protein_coding	757	846	693	696	507	520
ENSMUSG00000001157.13	Gmcl1	chr6:86691768-86733383	-	protein_coding	605	734	593	549	488	376
ENSMUSG00000001158.13	Snrnp27	chr6:86675151-86684522	-	protein_coding	1083	1057	1201	871	1043	798
ENSMUSG00000001166.17	Oas1c	chr5:120800194-120812514	-	protein_coding	63	102	66	117	129	73
ENSMUSG00000001168.16	Oas1h	chr5:120861421-120873506	+	protein_coding	0	0	0	0	0	0
ENSMUSG00000001173.15	Ocrl	chrX:47912387-47965868	+	protein_coding	716	743	655	1026	811	643
ENSMUSG00000001175.14	Calm1	chr12:100199435-100209814	+	protein_coding	7452	8203	8655	7483	7431	6952
ENSMUSG00000001211.15	Agpat3	chr10:78269178-78352489	-	protein_coding	803	1221	962	1197	1001	1113
ENSMUSG00000001225.12	Slc26a3	chr12:31390871-31473917	+	protein_coding	4	0	0	13	0	0
ENSMUSG00000001227.11	Sema6b	chr17:56123085-56140343	-	protein_coding	47	93	75	59	34	62
ENSMUSG00000001228.14	Uhrf1	chr17:56303321-56323486	+	protein_coding	470	583	883	368	285	376
ENSMUSG00000001229.8	Dpp9	chr17:56186807-56218889	-	protein_coding	754	1022	814	883	715	864
ENSMUSG00000001240.13	Ramp2	chr11:101246028-101259546	+	protein_coding	79	148	112	98	103	474
ENSMUSG00000001247.16	Lsr	chr7:30957770-30973464	-	protein_coding	856	1201	1112	1387	1384	1388
ENSMUSG00000001248.15	Gramd1a	chr7:31130127-31155896	-	protein_coding	1571	2245	2840	2252	1350	1583
ENSMUSG00000001249.14	Hpn	chr7:31098725-31115290	-	protein_coding	847	795	706	1024	767	846
ENSMUSG00000001260.10	Gabrg1	chr5:70751047-70842617	-	protein_coding	0	0	0	0	0	0
ENSMUSG00000001270.9	Ckb	chr12:111669361-111672338	-	protein_coding	156	330	206	256	225	167
ENSMUSG00000001280.12	Sp1	chr15:102406143-102436404	+	protein_coding	3096	3402	2795	4120	3023	3235
ENSMUSG00000001281.9	Itgb7	chr15:102215995-102231935	-	protein_coding	165	274	240	282	211	235
ENSMUSG00000001285.12	Myg1	chr15:102331709-102338139	+	protein_coding	320	270	333	408	442	342
ENSMUSG00000001288.14	Rarg	chr15:102234938-102257517	-	protein_coding	412	497	505	983	742	668
ENSMUSG00000001289.12	Pfdn5	chr15:102326116-102331873	+	protein_coding	3434	3586	4080	3879	4155	3416
ENSMUSG00000001300.16	Efnb2	chr8:8617434-8661242	-	protein_coding	117	175	171	316	336	199
ENSMUSG00000001305.5	Rrp15	chr1:186720978-186749358	-	protein_coding	260	394	414	306	374	288
ENSMUSG00000001313.12	Rnd2	chr11:101464999-101471853	+	protein_coding	24	28	24	16	63	56
ENSMUSG00000001323.17	Srr	chr11:74906359-74925948	-	protein_coding	358	357	404	398	459	362
ENSMUSG00000001333.9	Sync	chr4:129287617-129308559	+	protein_coding	121	142	187	252	139	192
ENSMUSG00000001334.9	Fndc5	chr4:129136999-129144593	+	protein_coding	87	133	175	85	103	133
ENSMUSG00000001348.15	Acp5	chr9:22126727-22135711	-	protein_coding	208	343	379	351	369	313
ENSMUSG00000001349.5	Cnn1	chr9:22099216-22109630	+	protein_coding	572	863	979	1096	838	903
ENSMUSG00000001366.14	Fbxo9	chr9:78081499-78109065	-	protein_coding	1018	1245	1085	1246	1041	947
ENSMUSG00000001376.17	Vps50	chr6:3498382-3603531	+	protein_coding	974	1218	1254	1187	1096	1191
ENSMUSG00000001380.6	Hars	chr18:36766530-36783205	-	protein_coding	1905	2176	2276	1942	2143	1789
ENSMUSG00000001383.8	Zmat2	chr18:36793923-36799660	+	protein_coding	1372	1731	1940	1809	1776	1447
ENSMUSG00000001403.13	Ube2c	chr2:164769898-164778822	+	protein_coding	48	137	174	59	56	82
ENSMUSG00000001415.10	Smg5	chr3:88336260-88362338	+	protein_coding	1569	1945	1875	2026	1830	1696
ENSMUSG00000001416.13	Cct3	chr3:88297116-88321767	+	protein_coding	1765	2130	1916	1747	1701	1482
ENSMUSG00000001418.13	Glmp	chr3:88325023-88331313	+	protein_coding	1386	1537	1080	1279	1096	883
ENSMUSG00000001419.17	Mef2d	chr3:88142372-88172086	+	protein_coding	2118	2351	1951	2207	1815	1923
ENSMUSG00000001420.13	Tmem79	chr3:88328655-88336148	-	protein_coding	557	614	528	638	611	518
ENSMUSG00000001424.14	Snd1	chr6:28475139-28935162	+	protein_coding	9228	9117	8104	8957	8055	9159
ENSMUSG00000001435.15	Col18a1	chr10:77052178-77166548	-	protein_coding	330	746	524	522	409	605
ENSMUSG00000001436.15	Slc19a1	chr10:77032241-77061002	+	protein_coding	96	137	96	252	177	155
ENSMUSG00000001440.5	Kpnb1	chr11:97159714-97187881	-	protein_coding	4056	5453	5102	5104	4731	4342
ENSMUSG00000001441.13	Npepps	chr11:97205842-97280638	-	protein_coding	3436	4121	2444	4059	3636	2971
ENSMUSG00000001444.2	Tbx21	chr11:97098071-97115331	-	protein_coding	16	28	37	44	20	40
ENSMUSG00000001445.10	Mrpl10	chr11:97041560-97049213	+	protein_coding	769	1011	993	883	853	864
ENSMUSG00000001467.5	Cyp51	chr5:4081145-4104746	-	protein_coding	327	410	598	335	399	296
ENSMUSG00000001472.17	Tcf25	chr8:123373753-123403835	+	protein_coding	7125	8313	7415	8473	7367	6984
ENSMUSG00000001473.6	Tubb6	chr18:67390717-67402748	+	protein_coding	77	277	201	159	101	146
ENSMUSG00000001482.15	Def8	chr8:123423527-123463270	+	protein_coding	338	301	307	502	386	321
ENSMUSG00000001493.9	Meox1	chr11:101877510-101894374	-	protein_coding	38	31	54	22	20	38
ENSMUSG00000001494.6	Sost	chr11:101962458-101967015	-	protein_coding	0	0	0	0	0	0
ENSMUSG00000001496.15	Nkx2-1	chr12:56531958-56536908	-	protein_coding	0	0	0	0	0	0
ENSMUSG00000001497.18	Pax9	chr12:56691767-56712822	+	protein_coding	15	0	0	0	0	0
ENSMUSG00000001504.10	Irx2	chr13:72628820-72634198	+	protein_coding	4396	4666	4043	5402	4845	3830
ENSMUSG00000001506.10	Col1a1	chr11:94936224-94953042	+	protein_coding	945	1933	1951	1345	826	1652
ENSMUSG00000001507.16	Itga3	chr11:95044474-95076801	-	protein_coding	415	531	530	1025	727	742
ENSMUSG00000001508.15	Sgca	chr11:94962791-94976327	-	protein_coding	0	0	0	0	0	0
ENSMUSG00000001510.8	Dlx3	chr11:95120119-95125296	+	protein_coding	0	0	0	0	0	0
ENSMUSG00000001517.14	Foxm1	chr6:128362967-128376146	+	protein_coding	14	99	57	63	58	28
ENSMUSG00000001518.12	Itfg2	chr6:128409444-128424931	-	protein_coding	370	263	196	424	395	356
ENSMUSG00000001520.12	Nrip2	chr6:128399296-128416427	+	protein_coding	8	0	0	0	4	11
ENSMUSG00000001521.12	Tulp3	chr6:128321161-128355851	-	protein_coding	115	189	115	253	192	123
ENSMUSG00000001524.14	Gtf2h4	chr17:35667730-35673739	-	protein_coding	165	215	179	185	138	156
ENSMUSG00000001525.10	Tubb5	chr17:35833921-35838306	-	protein_coding	1975	2750	3296	2916	2336	2283
ENSMUSG00000001542.7	Ell2	chr13:75706757-75772364	+	protein_coding	8702	9586	9348	6611	6745	7442
ENSMUSG00000001552.14	Jup	chr11:100368958-100397763	-	protein_coding	3439	3503	3138	4627	3520	3709
ENSMUSG00000001555.10	Fkbp10	chr11:100415697-100424824	+	protein_coding	60	64	85	110	114	100
ENSMUSG00000001558.5	Klhl10	chr11:100441917-100457022	+	protein_coding	4	4	4	0	4	8
ENSMUSG00000001566.9	Mnx1	chr5:29473034-29478470	-	protein_coding	0	0	0	0	0	0
ENSMUSG00000001569.10	Nom1	chr5:29434664-29457843	+	protein_coding	893	962	1036	1109	1107	1027
ENSMUSG00000001576.14	Ergic1	chr17:26561489-26656931	+	protein_coding	8501	8655	9207	8507	6558	7298
ENSMUSG00000001583.13	Tnk1	chr11:69851005-69858730	-	protein_coding	364	371	302	685	454	523
ENSMUSG00000001588.12	Acap1	chr11:69881567-69895539	-	protein_coding	94	185	159	195	131	161
ENSMUSG00000001604.14	Tcea3	chr4:136247729-136274898	+	protein_coding	98	65	56	169	133	113
ENSMUSG00000001622.15	Csn3	chr5:87925579-87932665	+	protein_coding	6	11	4	7	11	5
ENSMUSG00000001627.12	Ifrd1	chr12:40201567-40248504	-	protein_coding	1862	2232	2664	2021	1628	1602
ENSMUSG00000001630.13	Stk38l	chr6:146724995-146778812	+	protein_coding	527	526	532	748	623	582
ENSMUSG00000001632.16	Brpf1	chr6:113307137-113324860	+	protein_coding	934	1242	1151	1240	1118	985
ENSMUSG00000001642.18	Akr1b3	chr6:34302434-34317478	-	protein_coding	2514	2882	2760	3228	3006	2757
ENSMUSG00000001655.6	Hoxc13	chr15:102921103-102928814	+	protein_coding	0	0	0	0	0	0
ENSMUSG00000001656.3	Hoxc11	chr15:102954427-102957708	+	protein_coding	0	0	0	0	0	0
ENSMUSG00000001657.7	Hoxc8	chr15:102990607-102994111	+	protein_coding	0	0	0	0	0	0
ENSMUSG00000001661.5	Hoxc6	chr15:102998257-103011881	+	protein_coding	7	0	8	0	0	4
ENSMUSG00000001663.10	Gstt1	chr10:75783813-75798584	-	protein_coding	390	428	422	944	774	557
ENSMUSG00000001665.11	Gstt3	chr10:75774115-75781414	-	protein_coding	1109	1324	1131	1556	1274	1130
ENSMUSG00000001666.8	Ddt	chr10:75771230-75773414	-	protein_coding	799	757	683	797	579	508
ENSMUSG00000001670.13	Tat	chr8:109990437-109999803	+	protein_coding	12	25	19	4	12	0
ENSMUSG00000001672.14	Marveld3	chr8:109947914-109962203	-	protein_coding	2348	2751	2391	2306	2121	2185
ENSMUSG00000001674.11	Ddx18	chr1:121553835-121567989	-	protein_coding	863	1149	1154	926	1039	854
ENSMUSG00000001687.15	Ubl3	chr5:148504635-148552789	-	protein_coding	919	1306	1024	1168	1310	1226
ENSMUSG00000001700.9	Gramd3	chr18:56432132-56503792	+	protein_coding	1152	1453	1295	1717	1750	1303
ENSMUSG00000001707.8	Eef1e1	chr13:38644207-38659058	-	protein_coding	272	337	313	231	345	229
ENSMUSG00000001729.14	Akt1	chr12:112653821-112674884	-	protein_coding	2057	2420	2152	2992	2465	2494
ENSMUSG00000001739.14	Cldn15	chr5:136966616-136975858	+	protein_coding	0	4	0	4	0	7
ENSMUSG00000001741.12	Il16	chr7:83642825-83745726	-	protein_coding	146	244	298	269	265	317
ENSMUSG00000001750.15	Tcirg1	chr19:3896050-3907133	-	protein_coding	558	1070	633	1101	880	806
ENSMUSG00000001751.9	Naglu	chr11:101070012-101077672	+	protein_coding	367	383	322	429	481	346
ENSMUSG00000001755.12	Coasy	chr11:101082565-101086619	+	protein_coding	1294	1627	1513	1281	1174	1220
ENSMUSG00000001761.7	Smo	chr6:29735503-29761365	+	protein_coding	1361	1282	1185	1324	1064	1212
ENSMUSG00000001763.14	Tspan33	chr6:29694222-29718559	+	protein_coding	239	201	203	452	326	230
ENSMUSG00000001767.5	Crnkl1	chr2:145917479-145935014	-	protein_coding	987	1103	1239	1130	1048	878
ENSMUSG00000001768.15	Rin2	chr2:145784734-145887616	+	protein_coding	1238	1758	1621	2147	1821	1900
ENSMUSG00000001773.14	Folh1	chr7:86718977-86775943	-	protein_coding	622	560	558	871	728	518
ENSMUSG00000001774.8	Chordc1	chr9:18292125-18317442	+	protein_coding	1533	1942	1702	1548	1438	1087
ENSMUSG00000001783.3	Rtcb	chr10:85938637-85957823	-	protein_coding	3089	3584	3297	3563	3494	3145
ENSMUSG00000001785.13	Pwp1	chr10:85829494-85889096	+	protein_coding	627	863	830	592	694	714
ENSMUSG00000001786.14	Fbxo7	chr10:86021972-86051873	+	protein_coding	457	582	458	496	453	450
ENSMUSG00000001794.13	Capns1	chr7:30186936-30198811	-	protein_coding	1588	1625	1888	2183	2484	1608
ENSMUSG00000001802.16	Lrp3	chr7:35200027-35215498	-	protein_coding	36	86	62	90	84	56
ENSMUSG00000001804.9	Dsg4	chr18:20436175-20471821	+	protein_coding	0	0	0	0	0	0
ENSMUSG00000001815.15	Evx2	chr2:74652991-74659557	-	protein_coding	0	0	0	0	0	0
ENSMUSG00000001819.4	Hoxd13	chr2:74668310-74671599	+	protein_coding	0	0	0	0	0	0
ENSMUSG00000001823.5	Hoxd12	chr2:74675013-74677705	+	protein_coding	0	0	0	0	0	0
ENSMUSG00000001827.12	Folr1	chr7:101858331-101870788	-	protein_coding	356	320	338	483	307	289
ENSMUSG00000001829.17	Clpb	chr7:101663633-101795506	+	protein_coding	810	830	924	702	653	612
ENSMUSG00000001833.17	Sept7	chr9:25252439-25308571	+	protein_coding	1561	1831	2097	1751	1758	2036
ENSMUSG00000001844.10	Zdhhc4	chr5:143316489-143329256	-	protein_coding	306	376	383	537	530	431
ENSMUSG00000001847.14	Rac1	chr5:143503634-143528036	-	protein_coding	4424	5915	5340	6652	6006	5756
ENSMUSG00000001855.15	Nup214	chr2:31974436-32053975	+	protein_coding	751	819	787	1017	894	732
ENSMUSG00000001864.13	Aif1l	chr2:31950139-31973442	+	protein_coding	16	28	4	18	26	9
ENSMUSG00000001865.2	Cpa3	chr3:20215620-20242181	-	protein_coding	96	263	319	91	425	218
ENSMUSG00000001870.15	Ltbp1	chr17:75005568-75392512	+	protein_coding	343	481	373	1348	677	552
ENSMUSG00000001891.16	Ugp2	chr11:21321138-21371201	-	protein_coding	973	1141	1120	1324	1100	1107
ENSMUSG00000001901.15	Kcnh6	chr11:106008124-106034549	+	protein_coding	0	0	0	0	0	0
ENSMUSG00000001909.15	Trmt1	chr8:84686307-84699808	+	protein_coding	559	546	515	625	760	624
ENSMUSG00000001910.4	Nacc1	chr8:84670483-84687862	-	protein_coding	940	1229	1051	1409	1225	1207
ENSMUSG00000001911.16	Nfix	chr8:84699876-84800344	-	protein_coding	5395	5631	4352	11029	1475	7278
ENSMUSG00000001918.17	Slc1a5	chr7:16781340-16798274	+	protein_coding	2890	2948	2279	2533	2653	2404
ENSMUSG00000001924.15	Uba1	chrX:20658326-20683179	+	protein_coding	7909	8556	7486	8393	6917	7521
ENSMUSG00000001930.17	Vwf	chr6:125546774-125686679	+	protein_coding	667	1250	1055	1084	766	823
ENSMUSG00000001942.8	Siae	chr9:37555698-37649655	+	protein_coding	382	530	498	606	600	515
ENSMUSG00000001943.8	Vsig2	chr9:37539255-37544205	+	protein_coding	18	7	0	25	15	2
ENSMUSG00000001946.14	Esam	chr9:37528078-37538319	+	protein_coding	130	175	146	156	123	149
ENSMUSG00000001948.10	Spa17	chr9:37603290-37613722	-	protein_coding	25	34	87	70	65	54
ENSMUSG00000001962.8	Fam50a	chrX:74313033-74320149	+	protein_coding	825	1092	1040	982	916	899
ENSMUSG00000001964.14	Emd	chrX:74254687-74261548	+	protein_coding	660	842	923	757	709	645
ENSMUSG00000001983.7	Taco1	chr11:106066061-106073612	+	protein_coding	296	273	269	284	261	286
ENSMUSG00000001985.9	Grik3	chr4:125490700-125714173	+	protein_coding	0	4	12	24	4	7
ENSMUSG00000001986.16	Gria3	chrX:41400854-41678601	+	protein_coding	44	50	75	79	77	58
ENSMUSG00000001988.9	Npas1	chr7:16455721-16477728	-	protein_coding	0	0	0	0	0	0
ENSMUSG00000001995.9	Sipa1l2	chr8:125418063-125569808	-	protein_coding	211	214	197	411	297	290
ENSMUSG00000001998.15	Ap4e1	chr2:127008717-127067909	+	protein_coding	502	594	500	619	557	479
ENSMUSG00000001999.15	Blvra	chr2:127070665-127097084	+	protein_coding	225	306	303	293	282	240
ENSMUSG00000002006.12	Pdzd4	chrX:73793359-73824969	-	protein_coding	32	62	51	58	84	61
ENSMUSG00000002007.5	Srpk3	chrX:73774405-73778925	+	protein_coding	5	2	0	12	16	20
ENSMUSG00000002010.17	Idh3g	chrX:73778963-73786897	-	protein_coding	1143	1399	1555	1519	1492	1258
ENSMUSG00000002012.13	Pnck	chrX:73655994-73660117	-	protein_coding	111	132	76	177	160	158
ENSMUSG00000002014.12	Ssr4	chrX:73787028-73790830	+	protein_coding	5404	6022	6035	4943	4908	4856
ENSMUSG00000002015.5	Bcap31	chrX:73686178-73716175	-	protein_coding	1516	1757	1776	2078	2140	1648
ENSMUSG00000002017.9	Fam98a	chr17:75537086-75551946	-	protein_coding	3009	3351	3017	2742	2773	2571
ENSMUSG00000002020.15	Ltbp2	chr12:84783212-84876532	-	protein_coding	65	111	104	203	157	185
ENSMUSG00000002028.13	Kmt2a	chr9:44803355-44881296	-	protein_coding	3309	4137	3766	5666	3169	4390
ENSMUSG00000002031.12	Ift46	chr9:44767908-44793447	+	protein_coding	1098	1021	1257	1293	1199	1113
ENSMUSG00000002032.17	Tmem25	chr9:44793769-44799307	-	protein_coding	8	0	4	4	0	0
ENSMUSG00000002033.14	Cd3g	chr9:44969572-44980431	-	protein_coding	148	189	169	159	176	145
ENSMUSG00000002043.17	Trappc6a	chr7:19508395-19516145	+	protein_coding	429	494	381	458	394	274
ENSMUSG00000002052.6	Supt6	chr11:78206746-78245987	-	protein_coding	3360	4177	3678	4015	3489	3479
ENSMUSG00000002055.9	Spag5	chr11:78301529-78322457	+	protein_coding	52	74	117	47	62	57
ENSMUSG00000002057.4	Foxn1	chr11:78357577-78386558	-	protein_coding	0	0	0	0	0	0
ENSMUSG00000002058.13	Unc119	chr11:78343482-78349164	+	protein_coding	69	97	77	96	138	82
ENSMUSG00000002059.18	Rab34	chr11:78188430-78192193	+	protein_coding	149	216	235	402	273	243
ENSMUSG00000002064.10	Sdf2	chr11:78245746-78255496	+	protein_coding	457	707	535	736	662	651
ENSMUSG00000002068.16	Ccne1	chr7:38097984-38107534	-	protein_coding	61	105	153	47	61	54
ENSMUSG00000002076.11	Hsf2bp	chr17:31944769-32034508	-	protein_coding	0	0	0	0	14	8
ENSMUSG00000002083.13	Bbc3	chr7:16308393-16318205	+	protein_coding	165	132	124	152	137	106
ENSMUSG00000002100.15	Mybpc3	chr2:91118144-91136516	+	protein_coding	0	0	4	9	0	28
ENSMUSG00000002102.15	Psmc3	chr2:91054009-91066369	+	protein_coding	2648	3789	3263	3569	3436	3444
ENSMUSG00000002103.15	Acp2	chr2:91202885-91214098	+	protein_coding	752	1205	1122	1212	1059	1060
ENSMUSG00000002104.11	Rapsn	chr2:91035620-91045729	+	protein_coding	6	8	6	0	7	4
ENSMUSG00000002105.15	Slc39a13	chr2:91061791-91070417	-	protein_coding	305	395	403	464	297	337
ENSMUSG00000002107.18	Celf2	chr2:6539694-7509563	-	protein_coding	742	1098	1053	922	973	1118
ENSMUSG00000002108.10	Nr1h3	chr2:91184061-91202834	-	protein_coding	55	107	75	78	102	75
ENSMUSG00000002109.14	Ddb2	chr2:91211572-91236982	-	protein_coding	321	361	326	375	452	420
ENSMUSG00000002111.8	Spi1	chr2:91082390-91115756	+	protein_coding	167	377	361	344	356	279
ENSMUSG00000002129.11	Sf3a1	chr11:4160350-4182541	+	protein_coding	1112	1481	1310	1649	1290	1235
ENSMUSG00000002147.18	Stat6	chr10:127642986-127660957	+	protein_coding	2014	2592	2210	2877	2733	2715
ENSMUSG00000002190.13	Clgn	chr8:83389867-83428552	+	protein_coding	0	0	0	0	0	0
ENSMUSG00000002204.9	Napsa	chr7:44572380-44586862	+	protein_coding	54	176	162	172	55	179
ENSMUSG00000002205.16	Vrk3	chr7:44748413-44777515	+	protein_coding	421	526	454	631	614	524
ENSMUSG00000002210.11	Smg9	chr7:24399619-24422778	+	protein_coding	520	430	472	636	544	467
ENSMUSG00000002221.11	Paxip1	chr5:27740080-27791691	-	protein_coding	838	1048	968	964	968	777
ENSMUSG00000002222.14	Rmnd5a	chr6:71388634-71440637	-	protein_coding	6882	7438	5641	5518	4245	6709
ENSMUSG00000002227.15	Mov10	chr3:104794836-104818563	-	protein_coding	1018	1121	838	1500	1089	1226
ENSMUSG00000002228.7	Ppm1j	chr3:104781056-104786018	+	protein_coding	248	303	267	275	216	156
ENSMUSG00000002233.13	Rhoc	chr3:104788375-104794459	+	protein_coding	1275	2132	2092	1865	1646	1526
ENSMUSG00000002240.12	Prr27	chr5:87825686-87846387	+	protein_coding	0	0	0	0	0	0
ENSMUSG00000002249.20	Tead3	chr17:28331671-28350805	-	protein_coding	419	464	317	677	449	428
ENSMUSG00000002250.15	Ppard	chr17:28232754-28301469	+	protein_coding	91	129	137	255	208	207
ENSMUSG00000002257.7	Def6	chr17:28207778-28228608	+	protein_coding	238	416	291	342	317	319
ENSMUSG00000002265.16	Peg3	chr7:6703892-6730431	-	protein_coding	37	34	36	95	42	46
ENSMUSG00000002266.17	Zim1	chr7:6671269-6696450	-	protein_coding	0	0	0	4	0	0
ENSMUSG00000002274.12	Metrn	chr17:25794571-25797136	-	protein_coding	157	233	233	121	160	141
ENSMUSG00000002279.18	Lmf1	chr17:25579174-25662826	+	protein_coding	651	721	638	740	689	512
ENSMUSG00000002280.10	Narfl	chr17:25773776-25783332	+	protein_coding	437	560	486	545	585	477
ENSMUSG00000002289.15	Angptl4	chr17:33773750-33781575	-	protein_coding	40	25	50	34	79	60
ENSMUSG00000002297.15	Dbf4	chr5:8396973-8422716	-	protein_coding	113	153	198	109	125	110
ENSMUSG00000002307.15	Daxx	chr17:33909414-33915589	+	protein_coding	479	520	442	515	690	501
ENSMUSG00000002308.15	Cd320	chr17:33843091-33849774	+	protein_coding	170	209	204	145	176	154
ENSMUSG00000002319.16	Ipo4	chr14:55625400-55635957	-	protein_coding	980	1135	959	1099	845	982
ENSMUSG00000002320.15	Tm9sf1	chr14:55635965-55643806	-	protein_coding	1408	1758	1316	1256	1009	1054
ENSMUSG00000002324.8	Rec8	chr14:55618037-55625395	+	protein_coding	6	6	9	104	52	48
ENSMUSG00000002325.15	Irf9	chr14:55603571-55610030	+	protein_coding	714	1502	1056	1872	1459	1209
ENSMUSG00000002326.6	Gmpr2	chr14:55671941-55679200	+	protein_coding	336	398	381	422	298	307
ENSMUSG00000002329.7	Mdp1	chr14:55657879-55660508	-	protein_coding	912	998	1061	1130	978	812
ENSMUSG00000002332.16	Dhrs1	chr14:55739020-55745690	-	protein_coding	1172	1449	1704	1292	1075	904
ENSMUSG00000002341.8	Ncan	chr8:70093085-70120873	-	protein_coding	0	0	0	0	0	0
ENSMUSG00000002342.17	Tmem161a	chr8:70172356-70183681	+	protein_coding	337	406	451	474	512	325
ENSMUSG00000002343.11	Armc6	chr8:70220172-70234466	-	protein_coding	121	139	58	64	91	68
ENSMUSG00000002345.18	Borcs8	chr8:70139499-70147319	+	protein_coding	237	303	308	341	308	259
ENSMUSG00000002346.16	Slc25a42	chr8:70184340-70212305	-	protein_coding	715	606	630	500	437	409
ENSMUSG00000002365.9	Snx9	chr17:5841328-5931033	+	protein_coding	1107	1532	1409	1429	1259	1265
ENSMUSG00000002372.8	Ranbp3	chr17:56673225-56711769	+	protein_coding	1067	1112	1035	1189	1237	1034
ENSMUSG00000002379.6	Ndufa11	chr17:56717762-56724248	+	protein_coding	836	866	976	961	760	715
ENSMUSG00000002384.2	Bmp8b	chr4:123105165-123132099	+	protein_coding	0	0	0	0	0	0
ENSMUSG00000002393.14	Nr2f6	chr8:71374123-71381960	-	protein_coding	546	812	546	842	704	492
ENSMUSG00000002395.14	Use1	chr8:71366848-71369732	+	protein_coding	1138	1219	1305	1292	1478	1072
ENSMUSG00000002396.8	Ocel1	chr8:71371298-71379361	+	protein_coding	330	407	365	331	258	266
ENSMUSG00000002409.18	Dyrk1b	chr7:28179469-28187294	+	protein_coding	123	175	206	342	256	245
ENSMUSG00000002413.15	Braf	chr6:39603237-39725463	-	protein_coding	1425	1581	1620	1313	1326	1290
ENSMUSG00000002416.13	Ndufb2	chr6:39592574-39603382	+	protein_coding	682	713	679	657	653	588
ENSMUSG00000002428.12	Hltf	chr3:20057811-20118490	+	protein_coding	1582	1395	1166	989	1139	835
ENSMUSG00000002455.14	Prpf6	chr2:181591868-181655660	+	protein_coding	1489	1894	1762	1882	1890	1672
ENSMUSG00000002458.13	Rgs19	chr2:181688419-181693977	-	protein_coding	245	309	285	350	359	186
ENSMUSG00000002459.17	Rgs20	chr1:4909576-5070285	-	protein_coding	194	220	200	224	157	203
ENSMUSG00000002475.15	Abhd3	chr18:10644411-10706771	-	protein_coding	379	502	435	300	320	286
ENSMUSG00000002477.4	Snrpd1	chr18:10617796-10628230	+	protein_coding	733	890	1035	864	710	641
ENSMUSG00000002486.15	Tchp	chr5:114707760-114722327	+	protein_coding	173	254	195	307	252	182
ENSMUSG00000002489.15	Tiam1	chr16:89787111-89980080	-	protein_coding	1239	1426	1257	1688	1403	1602
ENSMUSG00000002496.10	Tsc2	chr17:24595816-24632630	-	protein_coding	1462	1866	1389	1840	1405	1546
ENSMUSG00000002500.15	Rpl3l	chr17:24727820-24736143	+	protein_coding	20	22	28	8	44	23
ENSMUSG00000002504.14	Slc9a3r2	chr17:24639282-24650305	-	protein_coding	1175	1180	1007	1164	1189	1164
ENSMUSG00000002524.16	Puf60	chr15:76070185-76080913	-	protein_coding	2019	2466	2324	2616	2283	2028
ENSMUSG00000002546.16	Golga2	chr2:32287384-32307921	+	protein_coding	2632	2888	2763	2685	2530	2523
ENSMUSG00000002550.16	Uck1	chr2:32255002-32260159	-	protein_coding	295	523	425	582	452	425
ENSMUSG00000002565.16	Scin	chr12:40059769-40134228	-	protein_coding	33	92	126	133	156	111
ENSMUSG00000002578.17	Ikzf4	chr10:128630843-128645991	-	protein_coding	18	51	28	58	15	36
ENSMUSG00000002580.7	Mien1	chr11:98437708-98438991	-	protein_coding	2554	2624	2038	1800	1621	1636
ENSMUSG00000002588.12	Pon1	chr6:5168090-5193946	-	protein_coding	25	31	43	91	63	24
ENSMUSG00000002602.16	Axl	chr7:25757273-25788705	-	protein_coding	805	1701	1439	1934	1550	1949
ENSMUSG00000002603.15	Tgfb1	chr7:25687002-25705077	+	protein_coding	273	523	433	605	459	523
ENSMUSG00000002608.8	Ccdc97	chr7:25711106-25719088	-	protein_coding	569	819	681	727	723	642
ENSMUSG00000002617.14	Zfp40	chr17:23173869-23193252	-	protein_coding	195	177	227	266	323	169
ENSMUSG00000002625.9	Akap8l	chr17:32321425-32350581	-	protein_coding	847	1025	922	1319	1335	998
ENSMUSG00000002633.4	Shh	chr5:28456815-28467256	-	protein_coding	0	0	0	0	0	0
ENSMUSG00000002635.11	Pdcd2l	chr7:34184499-34196661	-	protein_coding	218	277	271	257	321	210
ENSMUSG00000002658.9	Gtf2f1	chr17:57003405-57011288	-	protein_coding	764	1143	1092	1083	910	725
ENSMUSG00000002660.7	Clpp	chr17:56990264-56996371	+	protein_coding	865	930	827	949	862	682
ENSMUSG00000002661.14	Alkbh7	chr17:56997339-56999322	+	protein_coding	201	181	134	182	163	94
ENSMUSG00000002664.2	Pspn	chr17:56999457-57000018	-	protein_coding	0	0	0	0	0	0
ENSMUSG00000002668.7	Dennd1c	chr17:57066056-57078510	-	protein_coding	88	160	128	165	133	109
ENSMUSG00000002679.14	Med6	chr12:81573557-81595008	-	protein_coding	277	476	398	378	259	294
ENSMUSG00000002688.8	Prkd1	chr12:50341231-50649098	-	protein_coding	53	44	54	242	138	130
ENSMUSG00000002699.13	Lcp2	chr11:34046920-34092295	+	protein_coding	188	349	293	368	316	282
ENSMUSG00000002718.14	Cse1l	chr2:166906040-166946389	+	protein_coding	1069	1273	1251	1206	1202	1152
ENSMUSG00000002728.14	Naa20	chr2:145902099-145916425	+	protein_coding	388	600	433	447	383	523
ENSMUSG00000002731.6	Prkra	chr2:76629898-76648015	-	protein_coding	392	398	483	461	550	275
ENSMUSG00000002732.14	Fkbp7	chr2:76663044-76673116	-	protein_coding	92	84	210	135	180	120
ENSMUSG00000002733.8	Plekha3	chr2:76675281-76696828	+	protein_coding	422	608	467	566	582	492
ENSMUSG00000002741.9	Ykt6	chr11:5955693-5967780	+	protein_coding	2111	2329	2238	1987	2066	1940
ENSMUSG00000002748.7	Baz1b	chr5:135187264-135246129	+	protein_coding	3056	3669	3069	3411	3117	3128
ENSMUSG00000002763.16	Pex6	chr17:46711463-46725541	+	protein_coding	450	651	436	605	528	491
ENSMUSG00000002767.13	Mrpl2	chr17:46646229-46650139	+	protein_coding	520	585	566	634	629	503
ENSMUSG00000002768.7	Mea1	chr17:46681137-46683105	+	protein_coding	1322	1492	1722	1409	1544	1333
ENSMUSG00000002769.8	Gnmt	chr17:46725664-46729168	-	protein_coding	2666	2351	2699	1484	1727	1348
ENSMUSG00000002771.12	Grin2d	chr7:45831883-45878378	-	protein_coding	0	12	8	12	7	16
ENSMUSG00000002778.14	Kdelr1	chr7:45872772-45883732	+	protein_coding	3065	3116	2612	2757	2241	2564
ENSMUSG00000002781.19	Tmem143	chr7:45896941-45917413	+	protein_coding	242	264	185	261	174	218
ENSMUSG00000002797.9	Ggct	chr6:54982580-54992950	-	protein_coding	120	133	118	93	104	102
ENSMUSG00000002799.6	Jag2	chr12:112907819-112929776	-	protein_coding	217	385	265	641	490	487
ENSMUSG00000002803.14	Btbd6	chr12:112976482-112978945	+	protein_coding	14	170	174	246	39	166
ENSMUSG00000002804.4	Nudt14	chr12:112934291-112942124	-	protein_coding	180	247	178	190	180	206
ENSMUSG00000002808.7	Epdr1	chr13:19591706-19619927	-	protein_coding	14	8	8	30	22	42
ENSMUSG00000002812.4	Flii	chr11:60714123-60727263	-	protein_coding	2198	2643	2416	3197	2707	2537
ENSMUSG00000002814.15	Top3a	chr11:60740058-60777365	-	protein_coding	150	191	197	220	256	221
ENSMUSG00000002820.6	Atg4d	chr9:21265293-21277772	+	protein_coding	479	483	484	605	527	457
ENSMUSG00000002825.7	Qtrt1	chr9:21411837-21420274	+	protein_coding	771	763	832	739	852	618
ENSMUSG00000002831.13	Plin4	chr17:56100591-56109803	-	protein_coding	91	90	95	188	150	180
ENSMUSG00000002833.11	Hdgfl2	chr17:56079634-56100607	+	protein_coding	647	817	693	862	715	740
ENSMUSG00000002835.8	Chaf1a	chr17:56040416-56068026	+	protein_coding	74	140	203	133	80	65
ENSMUSG00000002844.8	Adprh	chr16:38445399-38452689	-	protein_coding	444	628	545	497	490	548
ENSMUSG00000002845.14	Tmem39a	chr16:38558698-38592162	+	protein_coding	993	1769	1306	1139	1299	621
ENSMUSG00000002846.9	Timmdc1	chr16:38498347-38522663	-	protein_coding	497	561	505	458	504	387
ENSMUSG00000002847.6	Pla1a	chr16:38396119-38433145	-	protein_coding	310	790	593	298	453	407
ENSMUSG00000002870.8	Mcm2	chr6:88883474-88898780	-	protein_coding	538	765	779	620	621	579
ENSMUSG00000002871.14	Tpra1	chr6:88902251-88912238	+	protein_coding	293	262	215	363	246	246
ENSMUSG00000002881.14	Nab1	chr1:52457294-52500679	-	protein_coding	2373	2746	2988	2865	2951	2610
ENSMUSG00000002885.14	Adgre5	chr8:83723251-83741326	-	protein_coding	184	539	372	348	239	326
ENSMUSG00000002897.5	Il17ra	chr6:120463247-120487559	+	protein_coding	406	601	521	620	534	517
ENSMUSG00000002900.16	Lamb1	chr12:31265234-31329644	+	protein_coding	444	744	769	685	449	742
ENSMUSG00000002908.17	Kcnn1	chr8:70842049-70863258	-	protein_coding	29	53	32	50	24	57
ENSMUSG00000002910.11	Arrdc2	chr8:70835129-70839720	-	protein_coding	512	452	411	426	555	461
ENSMUSG00000002930.6	Ppp1r17	chr6:56017497-56032689	+	protein_coding	0	0	0	0	0	0
ENSMUSG00000002944.15	Cd36	chr5:17781690-17888801	-	protein_coding	224	454	408	361	425	471
ENSMUSG00000002948.19	Map2k7	chr8:4238740-4247897	+	protein_coding	426	554	392	1151	579	610
ENSMUSG00000002949.15	Timm44	chr8:4259731-4275913	-	protein_coding	846	833	907	883	972	880
ENSMUSG00000002957.11	Ap2a2	chr7:141562173-141633011	+	protein_coding	1690	2402	2076	2338	2069	2120
ENSMUSG00000002963.17	Pnkp	chr7:44857139-44862992	+	protein_coding	337	418	365	435	477	394
ENSMUSG00000002968.8	Med25	chr7:44876765-44892712	-	protein_coding	891	1192	1074	1196	1112	946
ENSMUSG00000002980.14	Bcam	chr7:19756131-19771016	-	protein_coding	389	335	310	1193	713	453
ENSMUSG00000002981.10	Clptm1	chr7:19631571-19665033	-	protein_coding	1423	2456	2050	2005	1686	1893
ENSMUSG00000002983.17	Relb	chr7:19606217-19629438	-	protein_coding	438	830	689	777	700	646
ENSMUSG00000002984.17	Tomm40	chr7:19701313-19715438	-	protein_coding	625	879	688	648	549	504
ENSMUSG00000002985.16	Apoe	chr7:19696109-19699188	-	protein_coding	10311	18843	18786	13816	13352	12916
ENSMUSG00000002992.17	Apoc2	chr7:19671579-19677941	-	protein_coding	0	37	24	18	47	0
ENSMUSG00000002996.17	Hbp1	chr12:31926254-31950535	-	protein_coding	3624	3712	3445	3585	3819	3349
ENSMUSG00000002997.15	Prkar2b	chr12:31958476-32061296	-	protein_coding	519	726	1222	843	1502	721
ENSMUSG00000003031.14	Cdkn1b	chr6:134920401-134925513	+	protein_coding	1359	1854	1326	1554	1330	1587
ENSMUSG00000003032.8	Klf4	chr4:55527143-55532466	-	protein_coding	681	1069	1209	905	770	751
ENSMUSG00000003033.15	Ap1m1	chr8:72240018-72257385	+	protein_coding	466	609	495	605	507	455
ENSMUSG00000003037.16	Rab8a	chr8:72161200-72183904	+	protein_coding	2056	2550	2707	2425	1855	1902
ENSMUSG00000003038.15	Hmgn2	chr4:133964738-133968650	-	protein_coding	1126	1483	1229	1300	980	845
ENSMUSG00000003039.9	Fam32a	chr8:72219730-72224418	+	protein_coding	1481	2155	2154	2123	2317	1887
ENSMUSG00000003051.13	Elf3	chr1:135253575-135258568	-	protein_coding	849	1195	1136	1862	1192	1133
ENSMUSG00000003053.17	Cyp2c29	chr19:39269405-39330713	+	protein_coding	0	0	0	0	0	0
ENSMUSG00000003062.13	Stard3nl	chr13:19357676-19395795	-	protein_coding	405	520	361	367	462	410
ENSMUSG00000003068.16	Stk11	chr10:80115803-80130682	+	protein_coding	1869	2186	2239	1711	1498	1799
ENSMUSG00000003070.6	Efna2	chr10:80179482-80190010	+	protein_coding	18	19	27	34	8	19
ENSMUSG00000003072.15	Atp5d	chr10:80138632-80145818	+	protein_coding	2023	2240	2209	2560	2675	2408
ENSMUSG00000003099.11	Ppp5c	chr7:17004640-17027924	-	protein_coding	862	1075	813	965	777	832
ENSMUSG00000003119.14	Cdk12	chr11:98203059-98278504	+	protein_coding	1055	1337	1229	1262	1001	1063
ENSMUSG00000003123.15	Lipe	chr7:25379527-25398710	-	protein_coding	377	520	415	836	649	432
ENSMUSG00000003131.7	Pafah1b2	chr9:45962859-46012690	-	protein_coding	1276	1504	1355	1382	1226	1177
ENSMUSG00000003134.10	Tbc1d8	chr1:39371492-39478755	-	protein_coding	3285	3819	3717	2945	2663	2591
ENSMUSG00000003135.15	Cnot11	chr1:39534992-39546889	+	protein_coding	1535	1763	1719	1671	1675	1952
ENSMUSG00000003153.10	Slc2a3	chr6:122727809-122801640	-	protein_coding	14	54	62	58	31	77
ENSMUSG00000003154.15	Foxj2	chr6:122819914-122845366	+	protein_coding	604	802	794	1005	899	833
ENSMUSG00000003161.15	Sri	chr5:8046078-8069379	+	protein_coding	753	837	1574	877	991	851
ENSMUSG00000003166.19	Dgcr2	chr16:17839482-17894145	-	protein_coding	2563	2882	2281	2154	2895	1987
ENSMUSG00000003184.15	Irf3	chr7:44997648-45002848	+	protein_coding	1150	1453	1312	1072	1365	968
ENSMUSG00000003190.12	Bcl2l12	chr7:44991222-44998712	-	protein_coding	94	149	92	148	138	87
ENSMUSG00000003198.10	Zfp959	chr17:55892093-55898928	+	protein_coding	279	312	323	233	190	193
ENSMUSG00000003199.16	Mpnd	chr17:56005711-56016790	+	protein_coding	1331	1276	1192	1174	1249	1298
ENSMUSG00000003200.9	Sh3gl1	chr17:56016753-56036637	-	protein_coding	635	771	642	762	579	501
ENSMUSG00000003206.6	Ebi3	chr17:55952623-55957021	+	protein_coding	37	120	112	48	63	48
ENSMUSG00000003208.8	Ccdc94	chr17:55959187-55967949	+	protein_coding	202	235	217	260	202	279
ENSMUSG00000003226.7	Ranbp2	chr10:58446920-58494356	+	protein_coding	11560	12870	11843	10260	11360	10083
ENSMUSG00000003227.4	Edar	chr10:58600789-58675654	-	protein_coding	8	4	8	38	34	20
ENSMUSG00000003228.8	Grk5	chr19:60889749-61092553	+	protein_coding	47	133	134	130	84	126
ENSMUSG00000003233.11	Dvl3	chr16:20516982-20532520	+	protein_coding	559	675	624	647	569	506
ENSMUSG00000003234.15	Abcf3	chr16:20548577-20561379	+	protein_coding	2152	2795	2230	2077	2303	1717
ENSMUSG00000003235.12	Eif2b5	chr16:20498817-20509955	+	protein_coding	1608	1999	1947	1727	1621	1470
ENSMUSG00000003269.17	Cyth2	chr7:45806637-45814581	-	protein_coding	603	881	730	935	601	600
ENSMUSG00000003271.17	Sult2b1	chr7:45729983-45784669	-	protein_coding	0	4	12	14	12	6
ENSMUSG00000003273.14	Car11	chr7:45699843-45704682	+	protein_coding	0	11	9	8	14	20
ENSMUSG00000003279.16	Dlgap1	chr17:69969073-70821413	+	protein_coding	27	16	12	54	25	22
ENSMUSG00000003282.9	Plag1	chr4:3900996-3938423	-	protein_coding	16	27	16	16	8	10
ENSMUSG00000003283.14	Hck	chr2:153108468-153151441	+	protein_coding	109	315	219	277	197	227
ENSMUSG00000003299.10	Mrpl4	chr9:21002738-21008839	+	protein_coding	437	656	527	652	575	524
ENSMUSG00000003308.15	Keap1	chr9:21229730-21239361	-	protein_coding	1492	1510	1610	1874	1365	1597
ENSMUSG00000003309.14	Ap1m2	chr9:21294275-21312337	-	protein_coding	1680	1672	1444	1829	1736	1585
ENSMUSG00000003316.14	Glg1	chr8:111154421-111259216	-	protein_coding	2710	3079	2809	4443	2851	3574
ENSMUSG00000003341.9	Atp8b3	chr10:80519584-80539124	-	protein_coding	0	0	0	0	0	0
ENSMUSG00000003344.14	Btbd2	chr10:80642617-80657071	-	protein_coding	366	559	313	531	438	467
ENSMUSG00000003345.16	Csnk1g2	chr10:80622838-80640749	+	protein_coding	2628	3497	2862	3301	2974	2575
ENSMUSG00000003346.14	Abhd17a	chr10:80583654-80590341	-	protein_coding	653	827	569	678	707	683
ENSMUSG00000003348.10	Mob3a	chr10:80685253-80701977	-	protein_coding	369	580	530	493	412	423
ENSMUSG00000003352.13	Cacnb3	chr15:98632220-98644530	+	protein_coding	423	594	546	671	559	682
ENSMUSG00000003354.5	Ccdc65	chr15:98708207-98723326	+	protein_coding	0	8	4	4	0	4
ENSMUSG00000003355.6	Fkbp11	chr15:98724373-98728198	-	protein_coding	2704	2687	2942	1481	1494	1229
ENSMUSG00000003360.14	Ddx23	chr15:98645134-98662889	-	protein_coding	1975	2147	2052	2043	1937	1881
ENSMUSG00000003363.15	Pld3	chr7:27532000-27553218	-	protein_coding	1382	1885	1530	1639	1728	1698
ENSMUSG00000003378.9	Grik5	chr7:25009849-25072346	-	protein_coding	219	228	196	292	180	182
ENSMUSG00000003379.7	Cd79a	chr7:24897381-24902197	+	protein_coding	115	208	130	294	229	413
ENSMUSG00000003380.11	Rabac1	chr7:24969752-24972754	-	protein_coding	1938	2155	1704	2169	2139	1774
ENSMUSG00000003382.18	Etv3	chr3:87525407-87540156	+	protein_coding	828	1151	860	1011	871	996
ENSMUSG00000003402.14	Prkcsh	chr9:22002806-22014222	+	protein_coding	1583	1953	1750	2141	1673	1836
ENSMUSG00000003410.8	Elavl3	chr9:22015005-22052023	-	protein_coding	0	0	0	0	0	0
ENSMUSG00000003411.10	Rab3b	chr4:108879063-108943324	+	protein_coding	0	0	0	0	0	0
ENSMUSG00000003418.11	St8sia6	chr2:13651021-13794064	-	protein_coding	453	553	596	1713	1020	762
ENSMUSG00000003420.8	Fcgrt	chr7:45092990-45103851	-	protein_coding	255	383	343	477	602	300
ENSMUSG00000003421.13	Nosip	chr7:45062429-45078210	+	protein_coding	505	379	600	674	588	413
ENSMUSG00000003423.15	Pih1d1	chr7:45154303-45160065	+	protein_coding	254	240	272	371	275	296
ENSMUSG00000003429.11	Rps11	chr7:45122379-45124439	-	protein_coding	6114	5096	6040	7459	5511	4896
ENSMUSG00000003435.9	Supt5	chr7:28314891-28338746	-	protein_coding	4411	5177	4427	5054	4554	4751
ENSMUSG00000003436.11	Dll3	chr7:28293553-28302238	-	protein_coding	0	0	0	0	0	0
ENSMUSG00000003437.14	Paf1	chr7:28392951-28399388	+	protein_coding	1097	1352	1181	1281	1367	1247
ENSMUSG00000003438.17	Timm50	chr7:28305516-28312072	-	protein_coding	362	498	388	286	355	377
ENSMUSG00000003444.8	Med29	chr7:28386146-28392708	-	protein_coding	286	416	308	263	256	285
ENSMUSG00000003452.15	Bicd1	chr6:149408886-149563329	+	protein_coding	30	48	67	62	60	53
ENSMUSG00000003458.12	Ncstn	chr1:172066013-172082795	-	protein_coding	1649	1826	1731	2962	2152	2221
ENSMUSG00000003464.13	Pex19	chr1:172126755-172136493	+	protein_coding	1510	1535	1499	1717	1492	1401
ENSMUSG00000003469.9	Phyhip	chr14:70457476-70468832	+	protein_coding	102	162	59	179	154	87
ENSMUSG00000003476.16	Crhr2	chr6:55090049-55133016	-	protein_coding	0	0	0	0	0	0
ENSMUSG00000003477.5	Inmt	chr6:55170626-55175043	-	protein_coding	135	216	212	853	843	568
ENSMUSG00000003484.4	Cyp4f18	chr8:71988482-72009626	-	protein_coding	73	142	89	151	156	145
ENSMUSG00000003500.13	Impdh1	chr6:29200434-29216364	-	protein_coding	1400	1467	1206	1164	1714	1554
ENSMUSG00000003505.15	Psg18	chr7:18345422-18355009	-	protein_coding	0	0	0	0	0	0
ENSMUSG00000003518.13	Dusp3	chr11:101971143-101987013	-	protein_coding	423	396	706	652	600	670
ENSMUSG00000003526.11	Prodh	chr16:18060357-18090203	-	protein_coding	108	100	115	132	96	61
ENSMUSG00000003527.8	Dgcr14	chr16:17900711-17911348	-	protein_coding	293	338	325	418	315	363
ENSMUSG00000003528.14	Slc25a1	chr16:17925211-17928219	-	protein_coding	512	552	647	634	588	591
ENSMUSG00000003531.14	Dgcr6	chr16:18052860-18071632	+	protein_coding	288	414	371	362	350	263
ENSMUSG00000003534.17	Ddr1	chr17:35681567-35704621	-	protein_coding	2602	3489	2739	4252	2884	2751
ENSMUSG00000003541.6	Ier3	chr17:35821684-35822923	+	protein_coding	243	246	289	851	307	350
ENSMUSG00000003545.3	Fosb	chr7:19302696-19310051	-	protein_coding	26	21	56	40	10	17
ENSMUSG00000003546.9	Klc4	chr17:46630631-46645144	-	protein_coding	929	910	952	888	933	877
ENSMUSG00000003549.9	Ercc1	chr7:19344778-19356524	+	protein_coding	142	205	136	230	195	200
ENSMUSG00000003555.7	Cyp17a1	chr19:46667165-46672974	-	protein_coding	0	0	0	0	0	0
ENSMUSG00000003559.7	As3mt	chr19:46707443-46741095	+	protein_coding	38	74	79	112	87	100
ENSMUSG00000003573.15	Homer3	chr8:70282827-70294361	+	protein_coding	79	102	142	163	119	102
ENSMUSG00000003575.13	Crtc1	chr8:70382355-70439579	-	protein_coding	496	532	498	688	560	651
ENSMUSG00000003581.14	Rnf215	chr11:4135202-4141172	+	protein_coding	331	469	460	368	371	382
ENSMUSG00000003585.13	Sec14l2	chr11:4097039-4123415	-	protein_coding	6	16	4	56	28	26
ENSMUSG00000003604.14	Aven	chr2:112492964-112634573	+	protein_coding	442	514	549	351	346	450
ENSMUSG00000003617.16	Cp	chr3:19957054-20009145	+	protein_coding	1084	1652	1946	6420	4643	2449
ENSMUSG00000003623.4	Crot	chr5:8966033-8997324	-	protein_coding	3454	3759	3661	3562	3339	3158
ENSMUSG00000003644.17	Rps6ka1	chr4:133847290-133887797	-	protein_coding	2047	2464	2034	3076	2710	2937
ENSMUSG00000003657.9	Calb2	chr8:110137502-110168210	-	protein_coding	0	0	0	0	0	0
ENSMUSG00000003660.10	Snrnp200	chr2:127208386-127240451	+	protein_coding	2170	2620	2696	3463	2774	2774
ENSMUSG00000003662.10	Ciao1	chr2:127240938-127247816	-	protein_coding	925	1317	1273	1351	1214	983
ENSMUSG00000003665.6	Has1	chr17:17843328-17855188	-	protein_coding	0	0	12	8	0	0
ENSMUSG00000003680.15	Taf6l	chr19:8772522-8786417	-	protein_coding	484	509	599	586	671	445
ENSMUSG00000003721.14	Insig2	chr1:121304353-121332589	-	protein_coding	2280	2072	2747	3051	2307	2555
ENSMUSG00000003731.13	Kpna6	chr4:129643980-129672767	-	protein_coding	1386	1671	1654	1722	1414	1485
ENSMUSG00000003746.16	Man1a	chr10:53904785-54076609	-	protein_coding	4253	4887	3886	4244	4897	4496
ENSMUSG00000003752.9	Itpkc	chr7:27207172-27228661	-	protein_coding	322	485	479	512	372	455
ENSMUSG00000003762.13	Coq8b	chr7:27233023-27257950	+	protein_coding	247	280	280	279	211	275
ENSMUSG00000003778.14	Brd8	chr18:34598615-34624601	-	protein_coding	1516	1674	1430	1755	1775	1482
ENSMUSG00000003779.15	Kif20a	chr18:34624624-34633265	+	protein_coding	56	228	224	68	76	86
ENSMUSG00000003808.18	Farsa	chr8:84856989-84869257	+	protein_coding	910	937	879	868	853	841
ENSMUSG00000003809.14	Gcdh	chr8:84886393-84893921	-	protein_coding	3246	3280	3517	2630	3015	2386
ENSMUSG00000003810.12	Mast2	chr4:116306762-116464183	-	protein_coding	588	806	708	987	911	832
ENSMUSG00000003812.13	Dnase2a	chr8:84908560-84922915	+	protein_coding	626	733	806	908	903	646
ENSMUSG00000003813.15	Rad23a	chr8:84834019-84840665	-	protein_coding	1941	2432	1895	2501	2049	1819
ENSMUSG00000003814.8	Calr	chr8:84841850-84846934	-	protein_coding	38662	43973	43147	28855	26386	27437
ENSMUSG00000003824.12	Syce2	chr8:84872111-84888221	+	protein_coding	45	53	57	84	89	46
ENSMUSG00000003847.16	Nfat5	chr8:107293470-107379517	+	protein_coding	2927	2004	2993	4292	2643	2428
ENSMUSG00000003848.14	Nob1	chr8:107412486-107425051	-	protein_coding	450	508	507	435	439	344
ENSMUSG00000003849.8	Nqo1	chr8:107388225-107403206	-	protein_coding	104	104	97	139	68	73
ENSMUSG00000003863.18	Ppfia3	chr7:45339122-45367019	-	protein_coding	0	0	0	21	11	21
ENSMUSG00000003865.16	Gys1	chr7:45434844-45456619	+	protein_coding	348	498	510	654	339	339
ENSMUSG00000003868.14	Ruvbl2	chr7:45421760-45438096	-	protein_coding	441	540	435	581	526	501
ENSMUSG00000003872.9	Lin7b	chr7:45367891-45370583	-	protein_coding	20	17	23	9	19	27
ENSMUSG00000003873.11	Bax	chr7:45461697-45466898	-	protein_coding	261	396	399	407	425	327
ENSMUSG00000003882.5	Il7r	chr15:9505788-9530176	-	protein_coding	172	307	292	317	165	288
ENSMUSG00000003923.14	Tfam	chr10:71225464-71238280	-	protein_coding	499	789	756	589	745	566
ENSMUSG00000003929.10	Zfp81	chr17:33329342-33358878	-	protein_coding	202	285	276	466	443	327
ENSMUSG00000003934.5	Efnb3	chr11:69554092-69560205	-	protein_coding	4	12	12	0	4	12
ENSMUSG00000003948.17	Mmd	chr11:90249456-90278589	+	protein_coding	69	150	118	108	158	114
ENSMUSG00000003949.16	Hlf	chr11:90336536-90390895	-	protein_coding	202	152	68	995	550	417
ENSMUSG00000003955.7	Fam162a	chr16:36043844-36071515	-	protein_coding	382	452	491	514	452	310
ENSMUSG00000003970.8	Rpl8	chr15:76904071-76906318	+	protein_coding	15426	16425	16324	16316	15859	15153
ENSMUSG00000003974.6	Grm3	chr5:9485541-9725170	-	protein_coding	0	0	0	0	0	0
ENSMUSG00000003992.14	Ssbp2	chr13:91460283-91703429	+	protein_coding	223	294	241	444	332	270
ENSMUSG00000004018.9	Fancl	chr11:26386135-26471876	+	protein_coding	247	298	254	243	324	266
ENSMUSG00000004031.13	Brinp2	chr1:158245269-158356326	-	protein_coding	4	0	0	10	0	0
ENSMUSG00000004032.10	Gstm5	chr3:107895821-107898686	+	protein_coding	463	595	610	667	735	403
ENSMUSG00000004035.12	Gstm7	chr3:107926334-107931817	-	protein_coding	100	39	75	31	37	38
ENSMUSG00000004038.9	Gstm3	chr3:107963696-107969283	-	protein_coding	0	0	0	0	0	0
ENSMUSG00000004040.16	Stat3	chr11:100885098-100939540	-	protein_coding	2469	3583	3067	4708	3623	3988
ENSMUSG00000004043.14	Stat5a	chr11:100859351-100885169	+	protein_coding	551	671	553	637	531	545
ENSMUSG00000004044.9	Cavin1	chr11:100956733-100970887	-	protein_coding	1162	1815	1800	1571	1369	1357
ENSMUSG00000004054.8	Map3k11	chr19:5689131-5702862	+	protein_coding	603	890	679	930	744	814
ENSMUSG00000004056.15	Akt2	chr7:27591552-27640826	+	protein_coding	1818	2039	2228	2033	1967	1072
ENSMUSG00000004069.16	Dnaja3	chr16:4639989-4707695	+	protein_coding	1657	2045	1701	1623	1335	1523
ENSMUSG00000004070.15	Hmox2	chr16:4726361-4766742	+	protein_coding	693	989	1093	864	752	631
ENSMUSG00000004071.12	Cdip1	chr16:4750348-4790292	-	protein_coding	725	878	743	940	905	440
ENSMUSG00000004085.14	Map3k20	chr2:72285637-72442610	+	protein_coding	359	428	430	574	485	419
ENSMUSG00000004096.9	Cwc15	chr9:14500617-14510577	+	protein_coding	1579	1845	2071	1676	1802	1630
ENSMUSG00000004098.7	Col5a3	chr9:20770050-20815067	-	protein_coding	324	594	378	149	102	195
ENSMUSG00000004099.16	Dnmt1	chr9:20907209-20959888	-	protein_coding	562	582	735	903	742	719
ENSMUSG00000004100.12	Ppan	chr9:20888175-20892178	+	protein_coding	730	834	916	672	720	533
ENSMUSG00000004105.8	Angptl2	chr2:33216069-33247717	+	protein_coding	123	245	252	342	331	339
ENSMUSG00000004110.16	Cacna1e	chr1:154390731-154884501	-	protein_coding	67	121	124	71	75	62
ENSMUSG00000004113.18	Cacna1b	chr2:24603887-24763152	-	protein_coding	449	630	367	14	114	10
ENSMUSG00000004127.12	Trmt10a	chr3:138143448-138159821	+	protein_coding	147	217	190	116	119	121
ENSMUSG00000004151.17	Etv1	chr12:38779380-38870484	+	protein_coding	7327	9779	9399	9684	9439	9373
ENSMUSG00000004187.10	Kifc2	chr15:76660641-76668196	+	protein_coding	350	419	366	415	395	366
ENSMUSG00000004207.14	Psap	chr10:60277627-60302597	+	protein_coding	16265	25052	19905	24990	23032	21118
ENSMUSG00000004221.16	Ikbkg	chrX:74393290-74453854	+	protein_coding	755	623	764	612	547	377
ENSMUSG00000004231.15	Pax2	chr19:44756045-44837871	+	protein_coding	0	0	0	0	0	0
ENSMUSG00000004233.14	Wars2	chr3:99141068-99239186	+	protein_coding	151	212	176	250	205	203
ENSMUSG00000004263.15	Atn1	chr6:124742544-124756524	-	protein_coding	989	1539	1173	2246	1567	1902
ENSMUSG00000004264.17	Phb2	chr6:124712336-124716950	+	protein_coding	1994	2316	2001	2449	2454	2268
ENSMUSG00000004266.15	Ptpn6	chr6:124720707-124738714	-	protein_coding	918	1236	1206	1166	977	1165
ENSMUSG00000004267.16	Eno2	chr6:124760053-124769673	-	protein_coding	69	64	48	93	73	39
ENSMUSG00000004268.11	Emg1	chr6:124704085-124712178	-	protein_coding	1012	1132	1024	1050	1188	1059
ENSMUSG00000004270.13	Lpcat3	chr6:124663027-124704418	+	protein_coding	834	1157	1235	1139	796	892
ENSMUSG00000004285.12	Atp6v1f	chr6:29467718-29470512	+	protein_coding	1038	1139	1234	1212	1092	983
ENSMUSG00000004296.14	Il12b	chr11:44400063-44414033	+	protein_coding	17	52	20	41	18	25
ENSMUSG00000004317.14	Clcn5	chrX:7153810-7319358	-	protein_coding	1072	312	982	1358	1285	1233
ENSMUSG00000004319.15	Clcn3	chr8:60910389-60983300	-	protein_coding	5915	6212	5989	5542	5444	5179
ENSMUSG00000004328.15	Hif3a	chr7:17031507-17062427	-	protein_coding	33	30	43	53	64	58
ENSMUSG00000004341.8	Gpx6	chr13:21312125-21319624	+	protein_coding	0	0	0	0	0	0
ENSMUSG00000004344.12	Gpx5	chr13:21286429-21292731	-	protein_coding	0	0	0	0	0	0
ENSMUSG00000004347.16	Pde1c	chr6:56069804-56569103	-	protein_coding	279	381	649	613	341	452
ENSMUSG00000004356.8	Utp20	chr10:88746607-88826804	-	protein_coding	989	1091	957	1013	981	963
ENSMUSG00000004359.16	Spic	chr10:88674772-88685015	-	protein_coding	12	25	29	15	13	36
ENSMUSG00000004360.9	9330159F19Rik	chr10:29211606-29230779	+	protein_coding	341	792	432	178	207	286
ENSMUSG00000004364.14	Cul3	chr1:80264923-80340480	-	protein_coding	2416	2939	2869	3028	2730	2875
ENSMUSG00000004366.3	Sst	chr16:23889581-23890844	-	protein_coding	0	0	0	0	0	0
ENSMUSG00000004371.14	Il11	chr7:4772373-4782857	-	protein_coding	2	0	0	10	8	12
ENSMUSG00000004383.18	Large1	chr8:72814599-73353540	-	protein_coding	147	218	169	301	189	203
ENSMUSG00000004393.10	Ddx56	chr11:6258919-6267772	-	protein_coding	662	796	715	859	717	740
ENSMUSG00000004394.12	Tmed4	chr11:6270369-6274870	-	protein_coding	1866	2087	1824	2298	2203	1883
ENSMUSG00000004415.15	Col26a1	chr5:136741759-136883209	-	protein_coding	0	0	0	0	0	0
ENSMUSG00000004446.12	Bid	chr6:120891930-120916853	-	protein_coding	99	199	161	211	263	199
ENSMUSG00000004451.14	Ralb	chr1:119470305-119504794	-	protein_coding	529	722	597	762	590	640
ENSMUSG00000004455.16	Ppp1cc	chr5:122158278-122175273	+	protein_coding	1406	1588	1553	1508	1360	1565
ENSMUSG00000004460.16	Dnajb11	chr16:22857845-22879634	+	protein_coding	5904	7210	6940	4517	4527	4248
ENSMUSG00000004462.6	Tbccd1	chr16:22813215-22857569	-	protein_coding	679	823	659	646	602	486
ENSMUSG00000004473.10	Clec11a	chr7:44302687-44306902	-	protein_coding	24	70	74	95	48	69
ENSMUSG00000004500.9	Zfp324	chr7:12965838-12974236	+	protein_coding	467	383	473	519	413	384
ENSMUSG00000004508.6	Gab2	chr7:97081586-97308946	+	protein_coding	316	549	731	732	553	663
ENSMUSG00000004530.12	Coro1c	chr5:113842436-113908758	-	protein_coding	1421	1989	1680	1651	1549	1536
ENSMUSG00000004535.12	Tax1bp1	chr6:52713729-52766780	+	protein_coding	12173	13453	13147	13618	13342	12033
ENSMUSG00000004540.7	Psg17	chr7:18813937-18821607	-	protein_coding	79	78	157	125	81	86
ENSMUSG00000004542.15	Psg19	chr7:18789567-18798520	-	protein_coding	4	0	8	13	13	0
ENSMUSG00000004552.16	Ctse	chr1:131638306-131675505	+	protein_coding	19	43	42	70	37	32
ENSMUSG00000004558.15	Ndrg2	chr14:51905271-51914158	-	protein_coding	256	282	298	567	419	361
ENSMUSG00000004561.14	Mettl17	chr14:51884842-51893039	+	protein_coding	441	568	397	549	480	379
ENSMUSG00000004562.16	Arhgef40	chr14:51984719-52006251	+	protein_coding	110	249	161	520	288	305
ENSMUSG00000004565.15	Pnpla6	chr8:3515384-3544267	+	protein_coding	597	884	590	759	711	671
ENSMUSG00000004567.16	Mcoln1	chr8:3500457-3515232	+	protein_coding	746	783	757	935	816	771
ENSMUSG00000004568.12	Arhgef18	chr8:3393006-3456601	+	protein_coding	1794	2130	1797	2873	2314	2454
ENSMUSG00000004591.16	Pkn2	chr3:142790902-142882004	-	protein_coding	1793	2256	2226	2278	2343	2013
ENSMUSG00000004609.11	Cd33	chr7:43524216-43544428	-	protein_coding	171	286	264	384	249	328
ENSMUSG00000004610.4	Etfb	chr7:43444083-43457800	+	protein_coding	1605	1610	1752	1688	1487	1333
ENSMUSG00000004612.9	Nkg7	chr7:43437073-43438249	+	protein_coding	31	67	35	127	68	84
ENSMUSG00000004626.14	Stxbp2	chr8:3630955-3643644	+	protein_coding	1930	2104	1928	2552	2443	2281
ENSMUSG00000004630.18	Pcp2	chr8:3623371-3625545	-	protein_coding	0	0	0	0	0	0
ENSMUSG00000004631.15	Sgce	chr6:4674350-4747207	-	protein_coding	90	121	145	213	148	137
ENSMUSG00000004633.17	Chn2	chr6:54039554-54301810	+	protein_coding	22	46	61	44	49	41
ENSMUSG00000004637.15	Wwox	chr8:114439655-115352708	+	protein_coding	776	752	699	686	540	792
ENSMUSG00000004642.13	Slbp	chr5:33634952-33652574	-	protein_coding	280	382	486	403	344	443
ENSMUSG00000004651.6	Tyr	chr7:87424771-87493512	-	protein_coding	0	0	0	0	0	0
ENSMUSG00000004654.6	Ghrhr	chr6:55376295-55388530	+	protein_coding	0	0	0	0	0	0
ENSMUSG00000004655.5	Aqp1	chr6:55336432-55348555	+	protein_coding	376	727	736	712	350	555
ENSMUSG00000004661.15	Arid3b	chr9:57790353-57836793	-	protein_coding	125	114	145	142	148	138
ENSMUSG00000004665.10	Cnn2	chr10:79988584-79996062	+	protein_coding	316	725	712	1003	700	759
ENSMUSG00000004667.18	Polr2e	chr10:80035949-80039795	-	protein_coding	2144	2169	2176	1936	1792	2248
ENSMUSG00000004668.14	Abca13	chr11:9191942-9684259	+	protein_coding	0	0	0	8	12	4
ENSMUSG00000004677.17	Myo9b	chr8:71272714-71360713	+	protein_coding	1126	1406	1200	1611	1433	1246
ENSMUSG00000004698.10	Hdac9	chr12:34047580-34917095	-	protein_coding	12	41	19	90	17	65
ENSMUSG00000004707.14	Ly9	chr1:171588624-171607410	-	protein_coding	183	395	310	208	171	218
ENSMUSG00000004709.14	Cd244	chr1:171559193-171609746	+	protein_coding	25	85	105	87	39	56
ENSMUSG00000004730.14	Adgre1	chr17:57358686-57483529	+	protein_coding	414	1145	1035	821	829	813
ENSMUSG00000004748.5	Mtfp1	chr11:4091480-4095445	-	protein_coding	98	150	137	71	112	62
ENSMUSG00000004768.14	Rab23	chr1:33719887-33742564	+	protein_coding	140	242	269	237	223	160
ENSMUSG00000004771.12	Rab11a	chr9:64715299-64737758	-	protein_coding	1099	1292	1239	1153	1238	1290
ENSMUSG00000004788.11	Eif2b2	chr12:85219481-85226628	+	protein_coding	789	925	891	923	844	1075
ENSMUSG00000004789.10	Dlst	chr12:85110833-85134845	+	protein_coding	1020	1002	2317	2292	899	1928
ENSMUSG00000004791.7	Pgf	chr12:85166635-85177790	-	protein_coding	1920	1952	1614	3030	4254	2506
ENSMUSG00000004798.14	Ulk2	chr11:61775649-61855073	-	protein_coding	791	1170	865	943	993	762
ENSMUSG00000004814.10	Ccl24	chr5:135569937-135573049	-	protein_coding	12	38	50	18	9	36
ENSMUSG00000004815.12	Dgkq	chr5:108646693-108669672	-	protein_coding	209	249	193	283	233	239
ENSMUSG00000004821.1	Tmed11	chr5:108777235-108795363	-	protein_coding	0	0	0	0	0	0
ENSMUSG00000004837.2	Grap	chr11:61653265-61672784	+	protein_coding	52	81	92	105	136	104
ENSMUSG00000004842.18	Pou1f1	chr16:65520511-65535005	+	protein_coding	0	0	0	0	0	0
ENSMUSG00000004843.6	Chmp2b	chr16:65539133-65562697	-	protein_coding	858	1187	1012	1454	1313	1332
ENSMUSG00000004846.10	Plod3	chr5:136987019-136996648	+	protein_coding	472	594	445	562	514	552
ENSMUSG00000004849.14	Ap1s1	chr5:137034993-137046135	-	protein_coding	601	733	578	761	797	643
ENSMUSG00000004864.12	Mapk13	chr17:28769307-28778698	+	protein_coding	55	79	97	122	59	108
ENSMUSG00000004865.15	Srpk1	chr17:28587648-28622521	-	protein_coding	2048	2654	2322	1602	1653	1380
ENSMUSG00000004872.15	Pax3	chr1:78101267-78197134	-	protein_coding	16	0	8	56	12	22
ENSMUSG00000004880.11	Lbr	chr1:181815335-181843046	-	protein_coding	680	741	703	940	706	797
ENSMUSG00000004885.5	Crabp2	chr3:87948666-87953376	+	protein_coding	15	7	5	13	9	0
ENSMUSG00000004891.16	Nes	chr3:87971078-87980451	+	protein_coding	130	222	194	232	181	163
ENSMUSG00000004892.13	Bcan	chr3:87987531-88000230	-	protein_coding	0	0	0	0	0	0
ENSMUSG00000004894.10	Hapln2	chr3:88021750-88027583	-	protein_coding	0	0	0	0	0	0
ENSMUSG00000004895.9	Prcc	chr3:87858903-87885608	-	protein_coding	988	1117	1000	858	805	891
ENSMUSG00000004896.16	Rrnad1	chr3:87922601-87930717	-	protein_coding	340	462	451	380	447	369
ENSMUSG00000004897.16	Hdgf	chr3:87906321-87916132	+	protein_coding	3893	4192	4404	5456	4775	4468
ENSMUSG00000004902.7	Slc25a18	chr6:120773578-120794336	+	protein_coding	8	12	5	0	0	8
ENSMUSG00000004929.12	Thop1	chr10:81070035-81082559	+	protein_coding	1536	2037	2053	1346	1061	1311
ENSMUSG00000004931.11	Apba3	chr10:81266960-81273246	+	protein_coding	399	354	356	340	324	290
ENSMUSG00000004933.17	Matk	chr10:81252935-81263365	+	protein_coding	17	61	46	36	39	30
ENSMUSG00000004934.14	Pias4	chr10:81153266-81167923	-	protein_coding	500	665	524	665	532	619
ENSMUSG00000004936.8	Map2k1	chr9:64185770-64253631	-	protein_coding	720	963	845	1148	1110	889
ENSMUSG00000004937.6	Sgta	chr10:81044075-81060181	-	protein_coding	863	1121	943	1232	1097	1036
ENSMUSG00000004939.7	Nmrk2	chr10:81198170-81202051	-	protein_coding	0	0	0	0	0	0
ENSMUSG00000004945.15	Tmem242	chr17:5410870-5440259	-	protein_coding	1458	1617	1496	1312	1446	1216
ENSMUSG00000004947.15	Dtx2	chr5:135994800-136032872	+	protein_coding	263	311	257	296	231	250
ENSMUSG00000004948.12	Zp3	chr5:135980099-135988624	+	protein_coding	0	0	0	0	0	0
ENSMUSG00000004951.10	Hspb1	chr5:135887919-135889563	+	protein_coding	168	269	293	256	247	233
ENSMUSG00000004952.13	Rasa4	chr5:136083916-136111860	+	protein_coding	200	314	275	273	247	334
ENSMUSG00000004961.7	Syt5	chr7:4539765-4547541	-	protein_coding	0	0	0	0	0	0
ENSMUSG00000004980.16	Hnrnpa2b1	chr6:51460932-51469894	-	protein_coding	14866	15972	14932	14571	14692	11881
ENSMUSG00000004988.9	Fxyd4	chr6:117933559-117937692	-	protein_coding	3	0	0	6	0	0
ENSMUSG00000004994.12	Ccdc130	chr8:84257795-84270380	-	protein_coding	244	338	413	194	279	200
ENSMUSG00000004996.9	Mri1	chr8:84249906-84257326	-	protein_coding	367	482	417	493	404	264
ENSMUSG00000005034.15	Prkacb	chr3:146729574-146812990	-	protein_coding	801	948	950	1451	1183	1050
ENSMUSG00000005043.13	Sgsh	chr11:119343425-119355536	-	protein_coding	367	417	357	584	444	497
ENSMUSG00000005045.16	Chd5	chr4:152338651-152390194	+	protein_coding	15	32	50	25	4	8
ENSMUSG00000005054.7	Cstb	chr10:78425669-78427622	+	protein_coding	912	1304	1316	1677	1342	1166
ENSMUSG00000005057.13	Sh2b2	chr5:136218147-136246556	-	protein_coding	12	35	47	65	22	31
ENSMUSG00000005069.12	Pex5	chr6:124396816-124415067	-	protein_coding	1285	1261	1094	1245	1082	1088
ENSMUSG00000005078.16	Jkamp	chr12:72085589-72101461	+	protein_coding	386	469	419	468	443	291
ENSMUSG00000005087.17	Cd44	chr2:102811141-102901665	-	protein_coding	398	468	536	694	532	639
ENSMUSG00000005089.15	Slc1a2	chr2:102658659-102790784	+	protein_coding	0	0	8	4	0	4
ENSMUSG00000005102.13	Eif2ak4	chr2:118388618-118475234	+	protein_coding	329	289	319	475	371	353
ENSMUSG00000005103.12	Wdr1	chr5:38526813-38563221	-	protein_coding	3919	4433	4059	4246	3917	3381
ENSMUSG00000005107.13	Slc2a9	chr5:38349273-38503143	-	protein_coding	14	39	30	97	33	72
ENSMUSG00000005124.9	Wisp1	chr15:66891320-66923201	+	protein_coding	18	33	34	66	30	41
ENSMUSG00000005125.12	Ndrg1	chr15:66929321-66969640	-	protein_coding	333	612	514	748	473	430
ENSMUSG00000005131.4	4930550C14Rik	chr9:53402325-53434402	+	protein_coding	7	0	0	8	0	0
ENSMUSG00000005142.10	Man2b1	chr8:85083270-85098282	+	protein_coding	1569	2377	1756	2734	1997	1965
ENSMUSG00000005148.8	Klf5	chr14:99298691-99315036	+	protein_coding	571	630	599	1226	777	675
ENSMUSG00000005150.16	Wdr83	chr8:85075035-85081306	-	protein_coding	260	256	198	228	286	175
ENSMUSG00000005161.15	Prdx2	chr8:84969587-84974834	+	protein_coding	1745	1938	1951	2559	2140	1868
ENSMUSG00000005198.15	Polr2a	chr11:69733997-69758637	-	protein_coding	3376	3852	3583	4630	3465	4195
ENSMUSG00000005202.2	Shbg	chr11:69614804-69617905	-	protein_coding	0	0	0	0	0	0
ENSMUSG00000005204.12	Senp3	chr11:69673115-69682084	-	protein_coding	866	1290	764	1237	1214	853
ENSMUSG00000005220.10	Corin	chr5:72300025-72504473	-	protein_coding	0	0	0	0	4	0
ENSMUSG00000005225.15	Plekha8	chr6:54595111-54645839	+	protein_coding	560	654	642	423	549	376
ENSMUSG00000005232.11	G6pc2	chr2:69211073-69227841	+	protein_coding	0	0	0	0	0	0
ENSMUSG00000005233.16	Spc25	chr2:69193895-69206194	-	protein_coding	280	330	415	216	238	201
ENSMUSG00000005237.14	Dnah2	chr11:69420809-69549110	-	protein_coding	0	4	4	8	0	0
ENSMUSG00000005251.14	Ripk4	chr16:97741933-97763737	-	protein_coding	489	544	576	647	583	477
ENSMUSG00000005262.12	Ufd1	chr16:18811779-18835261	+	protein_coding	1239	1678	1355	1209	1550	1185
ENSMUSG00000005267.13	Zfp287	chr11:62700356-62731905	-	protein_coding	54	45	56	86	48	44
ENSMUSG00000005268.20	Prlr	chr15:10177238-10349180	+	protein_coding	470	409	88	172	46	39
ENSMUSG00000005299.6	Letm1	chr5:33739673-33782817	-	protein_coding	1069	1324	1506	1297	1069	1117
ENSMUSG00000005312.15	Ubqln1	chr13:58176156-58215653	-	protein_coding	7845	9891	9096	7234	6723	7236
ENSMUSG00000005320.9	Fgfr4	chr13:55152640-55168759	+	protein_coding	0	0	0	0	0	0
ENSMUSG00000005338.13	Cadm3	chr1:173333258-173367695	-	protein_coding	14	117	35	8	30	25
ENSMUSG00000005339.10	Fcer1a	chr1:173221284-173227214	-	protein_coding	0	12	8	6	4	10
ENSMUSG00000005354.15	Txn2	chr15:77915047-77929006	-	protein_coding	818	905	963	705	830	673
ENSMUSG00000005355.9	Casp14	chr10:78711991-78718294	-	protein_coding	0	0	0	0	0	0
ENSMUSG00000005357.9	Slc1a6	chr10:78780496-78814765	+	protein_coding	0	0	4	0	0	0
ENSMUSG00000005360.14	Slc1a3	chr15:8634124-8710764	-	protein_coding	1644	1545	1644	1296	1231	1263
ENSMUSG00000005362.14	Crbn	chr6:106780201-106800077	-	protein_coding	1123	1289	1310	1325	1329	1199
ENSMUSG00000005364.11	Il5ra	chr6:106710357-106749037	-	protein_coding	4	12	12	12	8	13
ENSMUSG00000005370.3	Msh6	chr17:87975050-87990883	+	protein_coding	585	693	731	627	611	558
ENSMUSG00000005371.14	Fbxo11	chr17:87990859-88065291	-	protein_coding	1706	1869	1759	1751	1813	1967
ENSMUSG00000005373.13	Mlxipl	chr5:135089890-135138382	+	protein_coding	132	175	111	100	102	79
ENSMUSG00000005374.13	Tbl2	chr5:135149657-135165760	+	protein_coding	1096	1404	1097	1121	1054	867
ENSMUSG00000005378.17	Bud23	chr5:135052957-135064959	-	protein_coding	508	545	494	459	581	456
ENSMUSG00000005397.8	Nid1	chr13:13437551-13512269	+	protein_coding	777	1408	1288	834	761	953
ENSMUSG00000005410.6	Mcm5	chr8:75109569-75128439	+	protein_coding	150	290	467	215	157	156
ENSMUSG00000005413.8	Hmox1	chr8:75093621-75100589	+	protein_coding	330	588	461	1194	456	391
ENSMUSG00000005417.17	Mprip	chr11:59661305-59780860	+	protein_coding	3721	4484	3850	5878	4814	4621
ENSMUSG00000005442.13	Cic	chr7:25267704-25294159	+	protein_coding	1145	1458	1405	2562	1680	1876
ENSMUSG00000005447.12	Pafah1b3	chr7:25295049-25297986	-	protein_coding	187	242	226	478	364	179
ENSMUSG00000005465.9	Il27ra	chr8:84030294-84042589	-	protein_coding	30	104	59	109	56	52
ENSMUSG00000005469.10	Prkaca	chr8:83972993-83996443	+	protein_coding	1691	1664	1629	1533	1307	1210
ENSMUSG00000005470.8	Asf1b	chr8:83955507-83970197	+	protein_coding	42	74	99	54	20	38
ENSMUSG00000005474.9	Myl10	chr5:136693146-136701094	+	protein_coding	0	0	0	0	0	0
ENSMUSG00000005481.18	Ddx39	chr8:83715177-83726892	+	protein_coding	377	560	518	571	524	458
ENSMUSG00000005483.10	Dnajb1	chr8:83608193-83612653	+	protein_coding	499	852	602	621	547	535
ENSMUSG00000005493.15	Msh4	chr3:153857149-153906138	-	protein_coding	0	0	0	0	0	0
ENSMUSG00000005501.14	Usp40	chr1:87945119-88008551	-	protein_coding	705	799	845	882	848	642
ENSMUSG00000005503.8	Evx1	chr6:52313498-52318378	+	protein_coding	0	0	0	0	0	0
ENSMUSG00000005505.12	Kbtbd4	chr2:90904740-90911626	+	protein_coding	261	286	298	331	385	296
ENSMUSG00000005506.16	Celf1	chr2:90940382-91019497	+	protein_coding	2742	2945	2710	3206	3118	3071
ENSMUSG00000005510.9	Ndufs3	chr2:90894634-90904827	-	protein_coding	1053	1163	1104	1304	1276	1139
ENSMUSG00000005514.14	Por	chr5:135670033-135735326	+	protein_coding	2714	3347	2960	6815	4918	4047
ENSMUSG00000005533.10	Igf1r	chr7:67952827-68233668	+	protein_coding	2236	2056	1979	3514	2203	2553
ENSMUSG00000005534.10	Insr	chr8:3122061-3279617	-	protein_coding	1009	3128	1002	3899	3133	3122
ENSMUSG00000005540.10	Fcer2a	chr8:3681737-3694175	-	protein_coding	0	11	4	6	10	96
ENSMUSG00000005547.14	Cyp2a5	chr7:26835305-26843548	+	protein_coding	3015	2138	1731	16263	12963	13375
ENSMUSG00000005553.14	Atp4a	chr7:30712209-30725534	+	protein_coding	0	0	0	4	0	4
ENSMUSG00000005566.14	Trim28	chr7:12999114-13031035	+	protein_coding	1235	1293	1306	1746	1541	1535
ENSMUSG00000005575.16	Ube2m	chr7:13035120-13038275	-	protein_coding	725	723	610	737	1004	1149
ENSMUSG00000005580.11	Adcy9	chr16:4287529-4420498	-	protein_coding	720	784	685	772	643	789
ENSMUSG00000005583.16	Mef2c	chr13:83504034-83667080	+	protein_coding	103	95	140	199	106	177
ENSMUSG00000005609.16	Ctr9	chr7:111028951-111056377	+	protein_coding	2220	2471	2585	2319	2296	2527
ENSMUSG00000005610.17	Eif4g2	chr7:111067750-111083030	-	protein_coding	28931	37278	34621	31035	30689	31589
ENSMUSG00000005611.15	Mrvi1	chr7:110868266-110982461	-	protein_coding	74	113	84	151	136	121
ENSMUSG00000005615.14	Pcyt1a	chr16:32430921-32475070	+	protein_coding	857	965	989	1074	955	963
ENSMUSG00000005621.11	Zfp592	chr7:80993681-81045164	+	protein_coding	1056	1188	1045	1461	1115	1383
ENSMUSG00000005625.15	Psmd4	chr3:95032694-95042614	-	protein_coding	1181	1561	1633	1712	1658	1461
ENSMUSG00000005628.12	Tmod4	chr3:95124476-95129209	+	protein_coding	0	12	0	6	3	5
ENSMUSG00000005640.11	Insrr	chr3:87796951-87816101	+	protein_coding	4	0	4	16	0	8
ENSMUSG00000005649.17	Cabp5	chr7:13398132-13408887	+	protein_coding	0	4	0	0	0	0
ENSMUSG00000005656.9	Snx6	chr12:54746349-54795703	-	protein_coding	1067	1306	1267	1303	1232	1148
ENSMUSG00000005667.8	Mthfd2	chr6:83305691-83325908	-	protein_coding	4797	5362	5152	3750	4188	3611
ENSMUSG00000005672.12	Kit	chr5:75574916-75656722	+	protein_coding	1091	1231	1278	6236	3187	2191
ENSMUSG00000005674.9	Tomm40l	chr1:171216011-171222514	-	protein_coding	625	675	599	631	677	550
ENSMUSG00000005677.14	Nr1i3	chr1:171213970-171220701	+	protein_coding	0	0	0	0	0	0
ENSMUSG00000005681.12	Apoa2	chr1:171225054-171226379	+	protein_coding	0	13	7	10	2	0
ENSMUSG00000005682.9	Pan2	chr10:128303335-128321358	+	protein_coding	1904	1718	1458	1851	1683	1579
ENSMUSG00000005683.8	Cs	chr10:128337734-128362479	+	protein_coding	2498	3253	2921	3542	3048	3313
ENSMUSG00000005686.17	Ampd3	chr7:110768206-110812405	+	protein_coding	91	117	119	86	80	123
ENSMUSG00000005687.14	Bcas2	chr3:103171655-103179166	+	protein_coding	1090	1218	1396	1130	1119	822
ENSMUSG00000005696.11	Sh2d1a	chrX:42502453-42529330	+	protein_coding	10	15	4	16	15	6
ENSMUSG00000005698.15	Ctcf	chr8:105636568-105682922	+	protein_coding	1438	2059	2132	2205	1854	1969
ENSMUSG00000005699.16	Pard6a	chr8:105701148-105703496	+	protein_coding	31	29	49	36	20	27
ENSMUSG00000005705.10	Agrp	chr8:105566698-105637393	-	protein_coding	4	5	1	5	1	1
ENSMUSG00000005716.16	Pvalb	chr15:78191114-78206400	-	protein_coding	0	0	0	0	0	0
ENSMUSG00000005718.7	Tfap4	chr16:4544661-4559720	-	protein_coding	245	229	323	472	293	428
ENSMUSG00000005732.14	Ranbp1	chr16:18239784-18248732	-	protein_coding	641	911	1336	1243	987	581
ENSMUSG00000005763.15	Cd247	chr1:165788681-165877277	+	protein_coding	47	89	66	113	74	78
ENSMUSG00000005774.12	Rfx5	chr3:94954075-94961561	+	protein_coding	407	569	605	385	692	634
ENSMUSG00000005779.12	Psmb4	chr3:94884093-94886961	-	protein_coding	1780	2211	1922	2114	2226	1728
ENSMUSG00000005800.3	Mmp8	chr9:7558456-7568485	+	protein_coding	0	4	12	4	0	0
ENSMUSG00000005802.12	Slc30a4	chr2:122681233-122702663	-	protein_coding	2329	2555	2350	2680	2592	2539
ENSMUSG00000005803.14	Sqor	chr2:122765237-122809569	+	protein_coding	699	855	852	871	710	613
ENSMUSG00000005804.14	Bloc1s6	chr2:122738503-122749475	+	protein_coding	556	784	611	552	698	502
ENSMUSG00000005813.12	Metap1	chr3:138458956-138489515	-	protein_coding	1332	1502	1471	1503	1536	1205
ENSMUSG00000005823.8	Gpr108	chr17:57234914-57247641	-	protein_coding	2715	2971	2891	2911	2554	2181
ENSMUSG00000005824.6	Tnfsf14	chr17:57189492-57194189	-	protein_coding	0	53	17	47	24	31
ENSMUSG00000005836.8	Gata6	chr18:11052510-11085635	+	protein_coding	10	4	5	4	6	17
ENSMUSG00000005846.11	Rsl1d1	chr16:11192970-11203331	-	protein_coding	1927	2266	2030	1998	2086	1937
ENSMUSG00000005864.7	Cnga2	chrX:71991849-72010218	+	protein_coding	0	0	0	0	0	4
ENSMUSG00000005871.14	Apc	chr18:34220924-34322189	+	protein_coding	1898	2379	2382	3034	636	2674
ENSMUSG00000005873.5	Reep5	chr18:34344889-34373415	-	protein_coding	5711	6055	6281	5267	5110	4435
ENSMUSG00000005881.13	Ergic3	chr2:156008045-156018279	+	protein_coding	1507	2062	1480	2511	2177	2041
ENSMUSG00000005882.18	Uqcc1	chr2:155846894-155930310	-	protein_coding	464	695	614	758	758	616
ENSMUSG00000005883.15	Spo11	chr2:172977700-172993576	+	protein_coding	0	22	4	0	20	0
ENSMUSG00000005886.14	Ncoa2	chr1:13139105-13374083	-	protein_coding	2343	2654	2352	3117	2633	3211
ENSMUSG00000005891.7	Prl4a1	chr13:28016212-28023559	+	protein_coding	0	0	0	0	0	0
ENSMUSG00000005892.4	Trh	chr6:92242061-92244650	-	protein_coding	0	0	0	0	0	0
ENSMUSG00000005893.14	Nr2c2	chr6:92091390-92174294	+	protein_coding	1509	1460	1461	2115	1855	1862
ENSMUSG00000005897.14	Nr2c1	chr10:94148023-94197211	+	protein_coding	122	111	126	123	192	152
ENSMUSG00000005899.12	Smpd4	chr16:17619354-17644828	+	protein_coding	514	561	492	668	678	537
ENSMUSG00000005907.14	Pex1	chr5:3596066-3637232	+	protein_coding	377	428	334	393	459	401
ENSMUSG00000005917.15	Otx1	chr11:21994764-22002897	-	protein_coding	2941	2854	2542	4377	3198	3485
ENSMUSG00000005936.18	Kctd20	chr17:28951950-28969549	+	protein_coding	621	1044	1166	882	1051	963
ENSMUSG00000005947.11	Itgae	chr11:73090583-73147446	+	protein_coding	28	72	61	96	47	68
ENSMUSG00000005949.9	Ctns	chr11:73183596-73199042	-	protein_coding	1168	1249	1328	1491	1295	1090
ENSMUSG00000005950.14	P2rx5	chr11:73160421-73172685	+	protein_coding	0	6	0	8	0	0
ENSMUSG00000005951.13	Shpk	chr11:73199460-73224511	+	protein_coding	231	334	257	340	273	221
ENSMUSG00000005952.15	Trpv1	chr11:73234292-73261242	+	protein_coding	0	3	0	0	0	0
ENSMUSG00000005958.14	Ephb3	chr16:21204755-21223305	+	protein_coding	43	169	57	221	153	92
ENSMUSG00000005968.14	Tuft1	chr3:94612757-94658872	-	protein_coding	574	568	434	865	732	550
ENSMUSG00000005973.6	Rcn1	chr2:105386291-105399319	-	protein_coding	3032	4032	3870	4549	4071	3297
ENSMUSG00000005980.15	Dnase1	chr16:4036942-4040024	+	protein_coding	39537	33065	33573	45800	39076	47607
ENSMUSG00000005981.11	Trap1	chr16:4039971-4077827	-	protein_coding	1937	2292	2404	1809	1814	1498
ENSMUSG00000005982.13	Naa60	chr16:3872375-3904780	+	protein_coding	490	577	544	690	528	1062
ENSMUSG00000005983.15	1700037C18Rik	chr16:3895179-3908689	-	protein_coding	111	98	90	133	85	94
ENSMUSG00000005986.15	Ankrd13d	chr19:4270180-4283137	-	protein_coding	49	80	61	67	93	55
ENSMUSG00000005994.14	Tyrp1	chr4:80834123-80851719	+	protein_coding	0	0	0	0	0	0
ENSMUSG00000006005.17	Tpr	chr1:150392838-150449935	+	protein_coding	3796	4475	4522	4681	4191	4113
ENSMUSG00000006007.14	Pdc	chr1:150319417-150333906	+	protein_coding	0	0	0	0	0	0
ENSMUSG00000006010.14	BC003331	chr1:150361305-150393080	-	protein_coding	3500	4094	4273	3293	3489	2761
ENSMUSG00000006014.16	Prg4	chr1:150449412-150466165	-	protein_coding	0	16	26	0	20	12
ENSMUSG00000006019.15	Dhx34	chr7:16197147-16222037	-	protein_coding	275	354	292	346	129	188
ENSMUSG00000006021.5	Kptn	chr7:16119895-16127516	+	protein_coding	157	160	143	202	160	104
ENSMUSG00000006024.13	Napa	chr7:16098458-16117975	+	protein_coding	3245	3883	3474	3610	3518	3200
ENSMUSG00000006050.11	Sra1	chr18:36666681-36679366	-	protein_coding	740	847	880	946	731	711
ENSMUSG00000006056.13	Calcoco2	chr11:96099326-96111964	-	protein_coding	0	0	0	0	0	0
ENSMUSG00000006057.15	Atp5g1	chr11:96068852-96075670	-	protein_coding	1448	1435	1602	1050	1194	982
ENSMUSG00000006058.10	Snf8	chr11:96034885-96047430	+	protein_coding	904	1012	927	1011	1051	855
ENSMUSG00000006095.12	Tbcb	chr7:30224131-30232272	-	protein_coding	446	595	532	496	533	387
ENSMUSG00000006127.9	Inpp5k	chr11:75630988-75648871	+	protein_coding	488	686	533	794	669	680
ENSMUSG00000006134.3	Crkl	chr16:17451987-17486255	+	protein_coding	608	636	725	776	474	678
ENSMUSG00000006143.12	Upk3bl	chr5:136054492-136064326	+	protein_coding	0	0	0	0	0	0
ENSMUSG00000006154.13	Eps8l1	chr7:4460674-4480487	+	protein_coding	113	132	155	325	171	195
ENSMUSG00000006169.19	Clint1	chr11:45852051-45910625	+	protein_coding	4494	5462	4766	4500	4081	4109
ENSMUSG00000006179.9	Prss16	chr13:22002173-22009742	-	protein_coding	15	74	47	26	33	19
ENSMUSG00000006191.17	Cdkal1	chr13:29191746-29855674	-	protein_coding	560	599	573	562	476	503
ENSMUSG00000006200.3	Rhox6	chrX:37826910-37829857	+	protein_coding	0	0	0	0	0	0
ENSMUSG00000006204.6	5430419D17Rik	chr7:131174402-131306451	+	protein_coding	2001	2570	1748	1147	1171	1278
ENSMUSG00000006205.13	Htra1	chr7:130936111-130985660	+	protein_coding	744	1382	1244	1215	1225	971
ENSMUSG00000006215.12	Zbtb17	chr4:141444654-141467930	+	protein_coding	550	627	635	626	510	724
ENSMUSG00000006216.10	Clcnkb	chr4:141404353-141416014	-	protein_coding	5	0	0	0	4	5
ENSMUSG00000006218.4	Fam131c	chr4:141368220-141384175	+	protein_coding	20	53	53	77	63	56
ENSMUSG00000006219.12	Fblim1	chr4:141576062-141606096	-	protein_coding	152	238	184	320	262	295
ENSMUSG00000006221.7	Hspb7	chr4:141420779-141425311	+	protein_coding	0	4	0	12	8	44
ENSMUSG00000006235.6	Epor	chr9:21958897-21963506	-	protein_coding	0	14	4	16	4	0
ENSMUSG00000006241.16	Ccdc159	chr9:21927471-21935872	+	protein_coding	0	12	32	46	24	24
ENSMUSG00000006262.15	Mob1b	chr5:88720855-88764220	+	protein_coding	2116	2140	2005	2015	1770	1929
ENSMUSG00000006269.7	Atp6v1b1	chr6:83742990-83758855	+	protein_coding	219	165	147	695	540	326
ENSMUSG00000006270.7	Vax1	chr19:59166187-59170056	-	protein_coding	5	0	0	0	0	0
ENSMUSG00000006273.14	Atp6v1b2	chr8:69088646-69113711	+	protein_coding	1490	1917	1605	1823	1623	1463
ENSMUSG00000006276.10	Eps15l1	chr8:72340999-72421460	-	protein_coding	888	1058	1025	1239	986	966
ENSMUSG00000006281.8	Tep1	chr14:50824059-50870560	-	protein_coding	1009	1259	1230	1312	1201	1073
ENSMUSG00000006288.8	Ttc5	chr14:50765415-50785519	-	protein_coding	567	691	583	774	711	681
ENSMUSG00000006289.14	Osgep	chr14:50906478-50924893	-	protein_coding	535	610	588	609	617	516
ENSMUSG00000006299.13	Aamp	chr1:74279840-74284738	-	protein_coding	3154	3530	3548	3490	3260	2749
ENSMUSG00000006301.17	Tmbim1	chr1:74288247-74305622	-	protein_coding	1455	1706	1618	2331	1771	1618
ENSMUSG00000006304.14	Arpc2	chr1:74236084-74268209	+	protein_coding	2315	3623	3709	3333	3266	2923
ENSMUSG00000006307.16	Kmt2b	chr7:30568858-30588726	-	protein_coding	1439	1575	1445	2169	1510	1749
ENSMUSG00000006310.10	Zbtb32	chr7:30589681-30598909	-	protein_coding	11	6	37	6	10	12
ENSMUSG00000006311.8	Etv2	chr7:30633616-30635852	-	protein_coding	0	0	0	0	0	0
ENSMUSG00000006313.5	Upk1a	chr7:30603092-30612847	-	protein_coding	567	356	293	233	378	140
ENSMUSG00000006315.9	Tmem147	chr7:30727701-30729540	-	protein_coding	552	711	665	776	611	643
ENSMUSG00000006333.14	Rps9	chr7:3703993-3706897	+	protein_coding	11588	13277	12556	12181	14354	10462
ENSMUSG00000006335.16	Tfpt	chr7:3620324-3629929	-	protein_coding	197	209	178	250	211	178
ENSMUSG00000006342.15	Susd2	chr10:75636706-75644008	-	protein_coding	1465	1912	1985	1703	1574	2352
ENSMUSG00000006344.17	Ggt5	chr10:75589340-75617200	+	protein_coding	73	74	44	103	45	78
ENSMUSG00000006345.10	Ggt1	chr10:75561604-75586200	+	protein_coding	393	316	253	485	396	490
ENSMUSG00000006356.10	Crip2	chr12:113140236-113145506	+	protein_coding	688	1367	1717	2706	710	1968
ENSMUSG00000006360.11	Crip1	chr12:113146316-113153879	+	protein_coding	344	625	492	611	781	532
ENSMUSG00000006362.16	Cbfa2t3	chr8:122625141-122699109	-	protein_coding	94	226	209	196	143	136
ENSMUSG00000006369.14	Fbln1	chr15:85205949-85286535	+	protein_coding	74	112	100	230	95	190
ENSMUSG00000006373.10	Pgrmc1	chrX:36598206-36606079	+	protein_coding	2961	3303	2903	4146	3473	2903
ENSMUSG00000006378.14	Gcat	chr15:79030874-79042531	+	protein_coding	1098	1148	1097	535	623	349
ENSMUSG00000006386.15	Tek	chr4:94739289-94874976	+	protein_coding	114	242	197	145	146	226
ENSMUSG00000006389.13	Mpl	chr4:118442415-118457513	-	protein_coding	0	0	0	0	0	0
ENSMUSG00000006390.15	Elovl1	chr4:118428093-118432953	+	protein_coding	454	569	704	788	393	551
ENSMUSG00000006392.16	Med8	chr4:118409337-118415782	+	protein_coding	755	772	933	744	695	648
ENSMUSG00000006398.15	Cdc20	chr4:118432901-118437352	-	protein_coding	66	251	238	116	114	137
ENSMUSG00000006403.13	Adamts4	chr1:171250421-171260637	+	protein_coding	9	56	48	0	0	14
ENSMUSG00000006411.12	Nectin4	chr1:171370099-171388598	+	protein_coding	906	957	904	1384	1165	964
ENSMUSG00000006412.10	Pfdn2	chr1:171345670-171359254	+	protein_coding	812	816	767	1023	819	761
ENSMUSG00000006418.17	Rnf114	chr2:167492645-167516173	+	protein_coding	1065	1532	1218	1885	1653	1465
ENSMUSG00000006423.15	C330007P06Rik	chrX:36823737-36874111	-	protein_coding	1978	2169	2012	2187	1872	1706
ENSMUSG00000006435.15	Neurl1a	chr19:47178820-47259440	+	protein_coding	12	0	10	12	15	10
ENSMUSG00000006442.10	Srm	chr4:148591503-148594993	+	protein_coding	1622	1815	1640	1376	1391	1323
ENSMUSG00000006445.3	Epha2	chr4:141301240-141329384	+	protein_coding	330	328	302	564	329	469
ENSMUSG00000006456.10	Rbm14	chr19:4800569-4811634	-	protein_coding	501	589	519	433	340	327
ENSMUSG00000006457.3	Actn3	chr19:4861223-4877909	-	protein_coding	8	0	8	0	0	4
ENSMUSG00000006463.13	Zdhhc24	chr19:4878668-4885397	+	protein_coding	203	351	398	432	367	449
ENSMUSG00000006464.8	Bbs1	chr19:4886898-4906627	-	protein_coding	55	89	47	117	95	55
ENSMUSG00000006469.13	Slc34a3	chr2:25228898-25234364	-	protein_coding	0	0	0	0	0	0
ENSMUSG00000006471.18	Ndor1	chr2:25244821-25256022	-	protein_coding	644	563	522	666	561	580
ENSMUSG00000006476.19	Nsmf	chr2:25054355-25062881	+	protein_coding	149	121	179	247	205	159
ENSMUSG00000006488.17	Prl7a1	chr13:27633366-27642493	-	protein_coding	0	0	0	0	0	0
ENSMUSG00000006490.3	Prl8a9	chr13:27557995-27564606	-	protein_coding	0	0	0	0	0	0
ENSMUSG00000006494.11	Pdk1	chr2:71873224-71903858	+	protein_coding	1249	1607	1368	1985	1495	1324
ENSMUSG00000006498.16	Ptbp1	chr10:79854427-79864771	+	protein_coding	3128	4203	2139	2183	2169	1729
ENSMUSG00000006517.5	Mvd	chr8:122433601-122443422	-	protein_coding	81	129	135	86	64	89
ENSMUSG00000006519.11	Cyba	chr8:122424776-122432930	-	protein_coding	506	1013	813	868	866	713
ENSMUSG00000006522.17	Itih3	chr14:30908572-30923760	-	protein_coding	0	10	0	8	12	8
ENSMUSG00000006526.13	Tmem110	chr14:30825590-30877210	+	protein_coding	219	271	158	342	280	236
ENSMUSG00000006527.16	Sfmbt1	chr14:30714849-30822721	+	protein_coding	1669	1917	1943	1795	838	879
ENSMUSG00000006529.16	Itih1	chr14:30929180-30943289	-	protein_coding	4	0	0	0	0	0
ENSMUSG00000006538.12	Ihh	chr1:74945315-74951672	-	protein_coding	0	0	0	4	0	4
ENSMUSG00000006542.13	Prkag3	chr1:74738922-74749221	-	protein_coding	0	0	0	0	0	0
ENSMUSG00000006546.3	Cryba2	chr1:74889934-74893143	-	protein_coding	0	0	0	0	5	0
ENSMUSG00000006567.11	Atp7b	chr8:21992785-22060305	-	protein_coding	0	0	0	0	0	0
ENSMUSG00000006570.3	Defb2	chr8:21839926-21843482	+	protein_coding	0	0	0	0	0	0
ENSMUSG00000006574.15	Slc4a1	chr11:102348824-102366203	-	protein_coding	0	16	4	4	4	0
ENSMUSG00000006575.14	Rundc3a	chr11:102393403-102402555	+	protein_coding	164	189	220	183	108	129
ENSMUSG00000006576.16	Slc4a3	chr1:75546266-75562172	+	protein_coding	72	95	99	217	69	96
ENSMUSG00000006585.3	Cdt1	chr8:122568015-122573554	+	protein_coding	121	164	199	114	117	135
ENSMUSG00000006586.15	Runx1t1	chr4:13743436-13893649	+	protein_coding	30	47	21	47	8	62
ENSMUSG00000006587.6	Snai3	chr8:122454208-122460733	-	protein_coding	0	4	6	4	4	0
ENSMUSG00000006589.8	Aprt	chr8:122574635-122576909	-	protein_coding	169	203	159	285	261	186
ENSMUSG00000006599.13	Gtf2h1	chr7:46796103-46823800	+	protein_coding	1469	1740	1965	1558	1516	1519
ENSMUSG00000006611.15	Hfe	chr13:23702034-23710854	-	protein_coding	154	292	260	325	290	234
ENSMUSG00000006641.12	Slc5a6	chr5:31036036-31048924	-	protein_coding	133	138	136	156	177	119
ENSMUSG00000006642.3	Tcf23	chr5:30968662-30977018	+	protein_coding	0	0	0	0	0	4
ENSMUSG00000006649.17	Nphs1	chr7:30458315-30487223	+	protein_coding	0	0	0	0	0	0
ENSMUSG00000006651.8	Aplp1	chr7:30434982-30445535	-	protein_coding	12	73	17	26	10	51
ENSMUSG00000006673.14	Qrich1	chr9:108516806-108560163	+	protein_coding	1330	2816	2064	2223	1936	1835
ENSMUSG00000006675.10	P4htm	chr9:108578862-108597667	-	protein_coding	24	8	15	38	36	48
ENSMUSG00000006676.16	Usp19	chr9:108490602-108502337	+	protein_coding	3103	3461	2912	3202	2858	2750
ENSMUSG00000006678.6	Pola1	chrX:93304767-93632155	-	protein_coding	128	286	290	267	134	148
ENSMUSG00000006699.17	Cdc42	chr4:137319696-137357720	-	protein_coding	5401	6618	6178	6226	6047	5617
ENSMUSG00000006705.12	Pknox1	chr17:31564749-31607684	+	protein_coding	440	569	471	613	469	356
ENSMUSG00000006711.15	D130043K22Rik	chr13:24845135-24901270	+	protein_coding	6	0	6	0	4	3
ENSMUSG00000006715.11	Gmnn	chr13:24751845-24761923	-	protein_coding	149	225	286	180	234	171
ENSMUSG00000006717.7	Acot13	chr13:24817948-24831540	-	protein_coding	446	485	584	587	549	500
ENSMUSG00000006720.16	Zfp184	chr13:21945094-21960779	+	protein_coding	9	26	6	32	52	9
ENSMUSG00000006724.12	Cyp27b1	chr10:127048250-127053006	+	protein_coding	4	19	11	4	0	10
ENSMUSG00000006728.12	Cdk4	chr10:127063534-127067920	+	protein_coding	1136	1345	1161	1253	1371	1234
ENSMUSG00000006731.10	B4galnt1	chr10:127165225-127172330	+	protein_coding	4522	5210	4974	5661	4921	5521
ENSMUSG00000006732.14	Mettl1	chr10:127041414-127046365	+	protein_coding	1256	776	1102	1159	766	1008
ENSMUSG00000006736.9	Tspan31	chr10:127067280-127070264	-	protein_coding	1224	1580	1461	1489	1361	1283
ENSMUSG00000006740.13	Kif5b	chr18:6201002-6242174	-	protein_coding	5986	7506	6342	7173	6197	5780
ENSMUSG00000006763.14	Saal1	chr7:46686108-46710680	-	protein_coding	123	106	155	183	154	192
ENSMUSG00000006764.8	Tph2	chr10:115078641-115185022	-	protein_coding	0	0	0	0	0	0
ENSMUSG00000006777.7	Krt23	chr11:99477974-99493137	-	protein_coding	1866	2037	2456	2793	2260	2111
ENSMUSG00000006782.16	Cnp	chr11:100574904-100591729	+	protein_coding	263	431	341	730	567	497
ENSMUSG00000006784.14	Ttc25	chr11:100545607-100572568	+	protein_coding	957	825	1069	591	533	581
ENSMUSG00000006800.14	Sulf2	chr2:166073089-166155663	-	protein_coding	868	1152	1140	3328	2132	1759
ENSMUSG00000006818.4	Sod2	chr17:13007839-13018119	+	protein_coding	2601	2801	3207	2459	2424	2368
ENSMUSG00000006850.7	Tmco6	chr18:36735068-36742391	+	protein_coding	167	222	216	185	166	148
ENSMUSG00000006906.10	Stambp	chr6:83543211-83572729	-	protein_coding	668	720	645	747	719	488
ENSMUSG00000006920.14	Ezh1	chr11:101191115-101226463	-	protein_coding	1129	1449	1141	1583	1203	1242
ENSMUSG00000006930.15	Hap1	chr11:100347327-100356128	-	protein_coding	60	124	62	244	213	194
ENSMUSG00000006931.15	P3h4	chr11:100408456-100414836	-	protein_coding	555	746	676	768	693	583
ENSMUSG00000006932.17	Ctnnb1	chr9:120929216-120960507	+	protein_coding	8697	10578	9724	9700	8460	5606
ENSMUSG00000006941.5	Eif1b	chr9:120492232-120495330	+	protein_coding	438	520	475	479	512	458
ENSMUSG00000006948.7	Klk4	chr7:43881160-43885804	+	protein_coding	0	0	0	0	0	0
ENSMUSG00000006958.13	Chrd	chr16:20733127-20742384	+	protein_coding	48	129	76	52	113	51
ENSMUSG00000006998.15	Psmd2	chr16:20651652-20663414	+	protein_coding	3984	4677	4398	4354	4305	3962
ENSMUSG00000007021.4	Syngr3	chr17:24685092-24689955	-	protein_coding	4	0	0	0	4	0
ENSMUSG00000007029.16	Vars	chr17:35000987-35016322	+	protein_coding	2572	3139	2110	3834	3290	3400
ENSMUSG00000007030.8	Vwa7	chr17:35016579-35026741	+	protein_coding	65	56	45	104	58	64
ENSMUSG00000007033.4	Hspa1l	chr17:34972703-34979285	+	protein_coding	8	0	21	0	0	0
ENSMUSG00000007034.15	Slc44a4	chr17:34914466-34930436	+	protein_coding	86	74	70	256	185	112
ENSMUSG00000007035.15	Msh5	chr17:35028605-35046745	-	protein_coding	49	49	73	27	19	13
ENSMUSG00000007036.15	Abhd16a	chr17:35089263-35102987	+	protein_coding	1356	1543	1321	1845	1647	1381
ENSMUSG00000007038.5	Neu1	chr17:34931253-34935953	+	protein_coding	600	816	727	850	804	726
ENSMUSG00000007039.12	Ddah2	chr17:35059035-35062095	+	protein_coding	111	230	178	506	407	280
ENSMUSG00000007041.9	Clic1	chr17:35049966-35058749	+	protein_coding	1808	2549	2442	3032	2821	2344
ENSMUSG00000007050.17	Lsm2	chr17:34981862-34985891	+	protein_coding	261	368	199	315	226	145
ENSMUSG00000007080.14	Pole	chr5:110286306-110337474	+	protein_coding	40	79	168	61	51	29
ENSMUSG00000007097.14	Atp1a2	chr1:172271709-172298064	-	protein_coding	65	114	95	215	111	131
ENSMUSG00000007107.6	Atp1a4	chr1:172223513-172258414	-	protein_coding	0	0	0	0	0	0
ENSMUSG00000007122.11	Casq1	chr1:172209894-172219868	-	protein_coding	0	0	0	0	0	4
ENSMUSG00000007207.10	Stx1a	chr5:135023482-135051100	+	protein_coding	20	23	8	40	7	19
ENSMUSG00000007209.4	Ceacam9	chr7:16721929-16726132	+	protein_coding	0	0	0	0	0	0
ENSMUSG00000007216.6	Zfp775	chr6:48602063-48623227	+	protein_coding	200	266	189	247	193	123
ENSMUSG00000007279.14	Scube2	chr7:109798676-109865679	-	protein_coding	0	0	0	0	0	0
ENSMUSG00000007338.9	Mrpl49	chr19:6053630-6057751	-	protein_coding	404	399	501	559	535	457
ENSMUSG00000007379.15	Dennd2c	chr3:103102604-103169769	+	protein_coding	12	30	35	83	70	75
ENSMUSG00000007411.16	Mark3	chr12:111574523-111656221	+	protein_coding	1392	1420	1501	1441	1543	1351
ENSMUSG00000007415.15	Gatad1	chr5:3632932-3657185	-	protein_coding	1269	1531	1268	1137	1329	1124
ENSMUSG00000007440.10	Pcdha11	chr18:37005203-37187657	+	protein_coding	0	0	0	0	0	0
ENSMUSG00000007457.3	2310003L06Rik	chr5:87969459-87972870	+	protein_coding	0	0	0	0	0	0
ENSMUSG00000007458.14	M6pr	chr6:122308720-122317680	+	protein_coding	3555	4113	4177	4417	3996	3659
ENSMUSG00000007476.18	Lrrc8a	chr2:30237715-30263790	+	protein_coding	37	496	782	674	475	610
ENSMUSG00000007480.3	Mc5r	chr18:68337603-68339711	+	protein_coding	731	667	667	540	488	615
ENSMUSG00000007564.14	Ppp2r1a	chr17:20945311-20965916	+	protein_coding	2332	2552	2305	3461	2807	2813
ENSMUSG00000007570.15	Fance	chr17:28313530-28326568	+	protein_coding	234	292	356	297	318	300
ENSMUSG00000007589.9	Tinf2	chr14:55674689-55681820	-	protein_coding	378	386	333	466	393	448
ENSMUSG00000007591.15	Tssk4	chr14:55650184-55652539	+	protein_coding	25	40	18	23	12	38
ENSMUSG00000007594.10	Hapln4	chr8:70083457-70090862	+	protein_coding	1040	1249	918	640	602	509
ENSMUSG00000007603.8	Dus3l	chr17:56764751-56770092	+	protein_coding	609	762	659	791	787	560
ENSMUSG00000007610.15	Gtpbp3	chr8:71488103-71499583	+	protein_coding	265	388	231	366	351	302
ENSMUSG00000007613.15	Tgfbr1	chr4:47353222-47414931	+	protein_coding	1633	2145	1893	2308	1932	1796
ENSMUSG00000007617.18	Homer1	chr13:93299635-93405129	+	protein_coding	541	728	677	513	420	457
ENSMUSG00000007646.13	Rad51c	chr11:87376645-87404954	-	protein_coding	115	98	175	84	96	69
ENSMUSG00000007653.12	Gabrb2	chr11:42419757-42629028	+	protein_coding	0	4	0	0	0	0
ENSMUSG00000007655.16	Cav1	chr6:17306335-17341452	+	protein_coding	623	775	311	193	206	227
ENSMUSG00000007656.13	Arpp19	chr9:75037614-75060313	+	protein_coding	983	1101	1207	1218	1120	1053
ENSMUSG00000007659.18	Bcl2l1	chr2:152780668-152831728	-	protein_coding	530	685	581	537	772	517
ENSMUSG00000007670.9	Khsrp	chr17:57021058-57031507	-	protein_coding	1894	2082	1616	2340	1842	1722
ENSMUSG00000007682.6	Dio2	chr12:90724552-90738438	-	protein_coding	18	19	49	118	51	32
ENSMUSG00000007721.6	Ccdc124	chr8:70868227-70873935	-	protein_coding	670	900	879	897	881	805
ENSMUSG00000007739.10	Cct4	chr11:22990519-23003780	+	protein_coding	2528	3421	2847	2982	3458	2610
ENSMUSG00000007777.9	0610009B22Rik	chr11:51685386-51688874	-	protein_coding	477	563	602	373	442	386
ENSMUSG00000007783.10	Cpt1c	chr7:44959372-44974851	-	protein_coding	19	46	42	88	38	49
ENSMUSG00000007805.4	Twist2	chr1:91801461-91848028	+	protein_coding	8	12	8	21	8	9
ENSMUSG00000007812.16	Zfp655	chr5:145231715-145247302	+	protein_coding	965	1124	983	816	834	828
ENSMUSG00000007815.13	Rhoa	chr9:108306129-108337934	+	protein_coding	6114	7367	6488	6722	6482	6572
ENSMUSG00000007817.14	Zmiz1	chr14:25459185-25666743	+	protein_coding	1185	1757	1614	2911	1931	2099
ENSMUSG00000007827.10	Ankrd26	chr6:118501308-118562226	-	protein_coding	346	435	453	427	387	404
ENSMUSG00000007833.15	Aldh16a1	chr7:45140684-45154584	-	protein_coding	245	327	232	441	356	385
ENSMUSG00000007836.6	Hnrnpa0	chr13:58125879-58128556	-	protein_coding	1971	2507	1899	2782	2238	2112
ENSMUSG00000007837.11	Prrg2	chr7:45053584-45062677	-	protein_coding	314	410	359	393	395	332
ENSMUSG00000007850.16	Hnrnph1	chr11:50376990-50386528	+	protein_coding	4311	4704	4636	4796	4358	3089
ENSMUSG00000007867.9	Ift43	chr12:86082541-86162459	+	protein_coding	147	139	219	259	276	145
ENSMUSG00000007872.3	Id3	chr4:136143497-136145755	+	protein_coding	36	92	66	186	126	110
ENSMUSG00000007877.2	Tcap	chr11:98383811-98384953	+	protein_coding	0	0	0	8	8	27
ENSMUSG00000007880.16	Arid1a	chr4:133679008-133756769	-	protein_coding	3081	3319	2004	4049	2892	3560
ENSMUSG00000007888.15	Crlf1	chr8:70493158-70504081	+	protein_coding	244	501	411	279	242	275
ENSMUSG00000007891.16	Ctsd	chr7:142375911-142388038	-	protein_coding	8070	11833	9940	9492	9758	8806
ENSMUSG00000007892.8	Rplp1	chr9:61913284-61914542	-	protein_coding	12962	14153	15066	14042	14240	11780
ENSMUSG00000007907.4	Cabs1	chr5:87979439-87981544	+	protein_coding	0	0	0	0	0	0
ENSMUSG00000007908.14	Hmgcll1	chr9:76014855-76136350	+	protein_coding	16	16	23	15	12	4
ENSMUSG00000007944.8	Ttc9b	chr7:27653915-27657346	+	protein_coding	0	0	0	0	0	0
ENSMUSG00000007946.11	Phox2a	chr7:101818313-101822726	+	protein_coding	0	0	0	0	0	0
ENSMUSG00000007950.9	Abhd8	chr8:71456705-71463655	-	protein_coding	62	60	84	179	154	116
ENSMUSG00000007987.12	Ift22	chr5:136908150-136915404	+	protein_coding	190	171	210	226	164	222
ENSMUSG00000007989.7	Fzd3	chr14:65192449-65262463	-	protein_coding	350	343	392	477	367	329
ENSMUSG00000008028.15	1700008O03Rik	chr7:44360043-44385820	-	protein_coding	0	0	0	4	0	0
ENSMUSG00000008035.12	Mid1ip1	chrX:10715013-10719690	+	protein_coding	339	683	885	1109	967	1227
ENSMUSG00000008036.11	Ap2s1	chr7:16738410-16749294	+	protein_coding	748	828	822	792	793	1028
ENSMUSG00000008090.14	Fgfrl1	chr5:108692382-108706924	+	protein_coding	41	47	42	153	98	107
ENSMUSG00000008129.14	4930432K21Rik	chr8:84148025-84172590	+	protein_coding	4	36	7	20	14	11
ENSMUSG00000008136.14	Fhl2	chr1:43123074-43196984	-	protein_coding	38	56	48	136	118	140
ENSMUSG00000008140.17	Emc10	chr7:44489937-44496529	-	protein_coding	785	935	912	1124	1030	906
ENSMUSG00000008153.11	Clstn3	chr6:124430759-124464794	-	protein_coding	0	0	0	4	0	0
ENSMUSG00000008167.14	Fbxw9	chr8:85060055-85067124	+	protein_coding	217	286	176	243	257	203
ENSMUSG00000008193.13	Spib	chr7:44525993-44532071	-	protein_coding	16	53	37	74	74	138
ENSMUSG00000008200.14	Fnbp4	chr2:90745370-90781021	+	protein_coding	1439	1621	1565	2031	1802	1593
ENSMUSG00000008206.16	Cers4	chr8:4493026-4531680	+	protein_coding	42	101	93	250	195	178
ENSMUSG00000008226.14	Scrn3	chr2:73312601-73337818	+	protein_coding	400	520	505	398	286	349
ENSMUSG00000008301.11	Phax	chr18:56562443-56587712	+	protein_coding	595	851	961	953	1038	799
ENSMUSG00000008305.18	Tle1	chr4:72117142-72200919	-	protein_coding	920	1003	891	1040	1076	847
ENSMUSG00000008307.11	1700109H08Rik	chr5:3571566-3584356	+	protein_coding	54	48	49	86	76	68
ENSMUSG00000008318.10	Relt	chr7:100845847-100863446	-	protein_coding	32	77	84	34	37	31
ENSMUSG00000008333.12	Snrpb2	chr2:143063039-143072853	+	protein_coding	945	1124	1234	1160	1183	812
ENSMUSG00000008348.9	Ubc	chr5:125385965-125390202	-	protein_coding	15877	14126	12848	18033	12322	15686
ENSMUSG00000008373.16	Prpf31	chr7:3629985-3642486	+	protein_coding	1169	1326	1381	1189	1340	1138
ENSMUSG00000008384.8	Sertad1	chr7:27486910-27490316	+	protein_coding	80	191	197	180	185	226
ENSMUSG00000008393.8	Carhsp1	chr16:8658587-8672153	-	protein_coding	1425	1891	1539	1739	1819	1705
ENSMUSG00000008398.15	Elk3	chr10:93247414-93311135	-	protein_coding	310	442	411	440	403	391
ENSMUSG00000008429.8	Herpud2	chr9:25108132-25151820	-	protein_coding	1180	1431	1452	1320	1066	1173
ENSMUSG00000008435.15	Rdh13	chr7:4424770-4445649	-	protein_coding	229	296	239	300	256	136
ENSMUSG00000008438.3	Adam21	chr12:81558584-81568474	-	protein_coding	0	0	0	0	0	0
ENSMUSG00000008450.8	Nutf2	chr8:105860580-105879330	+	protein_coding	784	393	989	450	390	486
ENSMUSG00000008461.6	Fut1	chr7:45617289-45621059	+	protein_coding	15	15	9	27	22	20
ENSMUSG00000008475.13	Arpc5	chr1:152766542-152775597	+	protein_coding	1368	1542	3037	1710	1509	1424
ENSMUSG00000008482.8	Rnf151	chr17:24715839-24718057	-	protein_coding	0	0	3	0	0	0
ENSMUSG00000008489.18	Elavl2	chr4:91250763-91400785	-	protein_coding	0	0	0	0	0	0
ENSMUSG00000008496.19	Pou2f2	chr7:25087344-25179726	-	protein_coding	178	248	312	144	156	280
ENSMUSG00000008540.11	Mgst1	chr6:138140316-138156755	+	protein_coding	374	424	516	628	905	456
ENSMUSG00000008575.17	Nfib	chr4:82290173-82705750	-	protein_coding	5600	5373	6120	8434	6140	6040
ENSMUSG00000008590.4	Htr3b	chr9:48935008-48964990	-	protein_coding	0	0	0	0	0	0
ENSMUSG00000008601.12	Rab25	chr3:88542029-88548300	-	protein_coding	1676	2073	2064	1896	1553	1351
ENSMUSG00000008604.11	Ubqln4	chr3:88553758-88569725	+	protein_coding	1529	1900	1640	1811	1409	1513
ENSMUSG00000008658.15	Rbfox1	chr16:6809222-7412479	+	protein_coding	0	0	0	4	0	0
ENSMUSG00000008668.14	Rps18	chr17:33951999-33956001	-	protein_coding	7526	8334	8049	8258	8700	7548
ENSMUSG00000008682.13	Rpl10	chrX:74270812-74273135	+	protein_coding	12177	12748	11363	14555	14916	13348
ENSMUSG00000008683.16	Rps15a	chr7:118104372-118116188	-	protein_coding	5418	6710	5929	6332	6818	4853
ENSMUSG00000008690.15	Ncaph2	chr15:89355719-89372826	+	protein_coding	1706	2155	2210	1887	1919	1715
ENSMUSG00000008730.17	Hipk1	chr3:103739815-103791563	-	protein_coding	6460	7043	5967	8647	6941	7443
ENSMUSG00000008734.9	Gprc5b	chr7:118972047-118995211	-	protein_coding	869	974	704	2510	2163	2109
ENSMUSG00000008763.16	Man1a2	chr3:100562208-100685503	-	protein_coding	1722	1979	1729	1889	1776	1807
ENSMUSG00000008789.10	Ceacam5	chr7:17713238-17761132	+	protein_coding	0	0	0	0	0	0
ENSMUSG00000008813.13	Tppp2	chr14:51918425-51920700	+	protein_coding	0	0	0	0	0	0
ENSMUSG00000008822.15	Acyp1	chr12:85272398-85288438	-	protein_coding	531	650	596	415	501	386
ENSMUSG00000008843.4	Cldn13	chr5:134914249-134915526	-	protein_coding	0	0	0	0	0	0
ENSMUSG00000008845.9	Cd163	chr6:124304656-124330527	+	protein_coding	123	382	322	24	395	188
ENSMUSG00000008855.17	Hdac5	chr11:102194432-102230166	-	protein_coding	458	618	600	1074	891	1035
ENSMUSG00000008859.8	Rala	chr13:17880571-17944239	-	protein_coding	1252	1684	1610	1333	1396	1340
ENSMUSG00000008874.3	Clec3a	chr8:114418086-114425846	+	protein_coding	0	0	0	0	0	4
ENSMUSG00000008892.12	Vdac3	chr8:22577075-22593813	-	protein_coding	1198	1443	1785	1720	1705	1620
ENSMUSG00000008932.9	Slc1a7	chr4:107968332-108013532	+	protein_coding	0	0	0	0	0	0
ENSMUSG00000008958.14	Vps72	chr3:95111022-95123051	+	protein_coding	631	785	773	996	683	707
ENSMUSG00000008976.16	Gabpa	chr16:84834925-84863779	+	protein_coding	1519	1781	1663	1706	1430	1669
ENSMUSG00000008999.7	Bmp7	chr2:172868012-172940321	-	protein_coding	99	123	143	151	110	113
ENSMUSG00000009013.5	Dynll1	chr5:115297110-115300999	-	protein_coding	3025	3654	3627	2060	3021	1480
ENSMUSG00000009030.14	Pdcl	chr2:37350074-37359332	-	protein_coding	1437	1496	1621	1489	1448	1274
ENSMUSG00000009035.14	Tmem184b	chr15:79360684-79403303	-	protein_coding	313	468	396	630	489	498
ENSMUSG00000009047.3	Gm5965	chr16:88777896-88778528	+	protein_coding	0	0	0	0	0	0
ENSMUSG00000009070.14	Rsph14	chr10:74957477-75032586	-	protein_coding	0	0	0	0	0	0
ENSMUSG00000009073.16	Nf2	chr11:4765845-4849536	-	protein_coding	2848	3390	3029	2976	2602	2665
ENSMUSG00000009075.2	Cabp7	chr11:4736892-4746778	-	protein_coding	0	0	0	0	0	0
ENSMUSG00000009076.10	Zmat5	chr11:4704678-4737669	+	protein_coding	209	203	219	268	260	230
ENSMUSG00000009079.16	Ewsr1	chr11:5069689-5099266	-	protein_coding	5104	5655	5201	6387	5999	5521
ENSMUSG00000009090.17	Ap1b1	chr11:4986824-5042791	+	protein_coding	1249	1819	1564	1569	1505	1459
ENSMUSG00000009092.5	Derl3	chr10:75893413-75895941	+	protein_coding	1489	1687	1308	1046	1060	864
ENSMUSG00000009093.7	Gstt4	chr10:75814943-75822543	-	protein_coding	0	0	0	0	0	0
ENSMUSG00000009097.9	Tbx1	chr16:18581713-18586969	-	protein_coding	0	0	0	0	0	0
ENSMUSG00000009108.15	Gnat2	chr3:108092789-108101432	+	protein_coding	417	411	369	172	159	184
ENSMUSG00000009112.4	Bcl2l13	chr6:120836212-120892842	+	protein_coding	969	1126	1069	1041	1047	1230
ENSMUSG00000009114.17	2610028H24Rik	chr10:76449081-76461110	+	protein_coding	0	0	0	0	0	0
ENSMUSG00000009115.5	Spatc1l	chr10:76562272-76570201	+	protein_coding	0	0	0	0	0	0
ENSMUSG00000009145.6	Dqx1	chr6:83057844-83067318	+	protein_coding	134	141	142	57	59	29
ENSMUSG00000009185.2	Ccl8	chr11:82115185-82116799	+	protein_coding	455	1064	1003	838	1708	1333
ENSMUSG00000009207.15	Lnpk	chr2:74520291-74579435	-	protein_coding	280	371	346	324	250	221
ENSMUSG00000009210.10	Prr29	chr11:106365472-106377558	+	protein_coding	0	0	3	0	0	4
ENSMUSG00000009214.9	Mymk	chr2:27061636-27072179	-	protein_coding	0	0	0	0	0	0
ENSMUSG00000009216.7	Fam163b	chr2:27110380-27142491	-	protein_coding	0	0	0	0	0	0
ENSMUSG00000009246.14	Trpm5	chr7:143069153-143094642	-	protein_coding	0	0	0	0	0	0
ENSMUSG00000009248.6	Ascl2	chr7:142966829-142969264	-	protein_coding	90	130	78	183	107	101
ENSMUSG00000009281.6	Rarres2	chr6:48569696-48572789	-	protein_coding	170	276	311	189	287	237
ENSMUSG00000009291.13	Pttg1ip	chr10:77581720-77598732	+	protein_coding	541	2273	581	2875	2442	2178
ENSMUSG00000009292.18	Trpm2	chr10:77907722-77970563	-	protein_coding	42	83	55	90	74	115
ENSMUSG00000009293.17	Ube2g2	chr10:77622275-77645993	+	protein_coding	1590	1814	1655	1253	1362	1188
ENSMUSG00000009350.13	Mpo	chr11:87793581-87804413	+	protein_coding	0	0	0	0	0	0
ENSMUSG00000009356.12	Lpo	chr11:87806428-87828289	-	protein_coding	81114	90117	92090	60145	46611	59082
ENSMUSG00000009376.15	Met	chr6:17463800-17573980	+	protein_coding	1113	1086	910	1553	1223	2467
ENSMUSG00000009378.3	Slc16a12	chr19:34668403-34747289	-	protein_coding	4	4	0	12	8	0
ENSMUSG00000009394.13	Syn2	chr6:115134902-115282006	+	protein_coding	12	4	20	0	8	8
ENSMUSG00000009406.13	Elk1	chrX:20933395-20950608	-	protein_coding	130	109	105	222	140	200
ENSMUSG00000009418.15	Nav1	chr1:135434580-135607295	-	protein_coding	220	489	345	577	480	518
ENSMUSG00000009470.17	Tnpo1	chr13:98839019-98926384	-	protein_coding	1477	1505	2057	1330	4180	4473
ENSMUSG00000009471.4	Myod1	chr7:46376474-46379099	+	protein_coding	0	0	0	0	0	0
ENSMUSG00000009487.10	Otog	chr7:46240987-46311434	+	protein_coding	0	0	0	0	0	0
ENSMUSG00000009535.13	Rnmt	chr18:68300355-68324852	+	protein_coding	598	756	600	809	728	691
ENSMUSG00000009545.14	Kcnq1	chr7:143106362-143427042	+	protein_coding	46	87	55	238	87	109
ENSMUSG00000009549.14	Srp14	chr2:118475850-118479711	-	protein_coding	1440	1631	1814	840	806	670
ENSMUSG00000009551.2	6330409D20Rik	chr2:32732620-32741016	-	protein_coding	0	0	0	0	0	0
ENSMUSG00000009555.16	Cdk9	chr2:32705784-32713076	-	protein_coding	1032	954	956	1305	1035	933
ENSMUSG00000009563.16	Tor2a	chr2:32757234-32762244	+	protein_coding	828	1095	1091	809	857	1496
ENSMUSG00000009566.12	Fpgs	chr2:32682609-32704145	-	protein_coding	1616	1847	1151	1089	1833	1318
ENSMUSG00000009569.14	Mkl2	chr16:13256481-13417529	+	protein_coding	1825	2168	1154	3212	2479	2542
ENSMUSG00000009575.14	Cbx5	chr15:103191544-103239816	-	protein_coding	971	1337	1123	1260	1118	873
ENSMUSG00000009580.15	Odam	chr5:87885029-87894174	+	protein_coding	420	549	362	1060	1242	806
ENSMUSG00000009585.17	Apobec3	chr15:79891659-79915906	+	protein_coding	1783	2771	2435	4488	3304	3174
ENSMUSG00000009588.9	St6galnac1	chr11:116765025-116775507	-	protein_coding	1177	1597	1699	5486	2442	2455
ENSMUSG00000009596.9	Taf7l	chrX:134460118-134476490	-	protein_coding	0	0	0	0	0	0
ENSMUSG00000009614.16	Sardh	chr2:27188393-27248337	-	protein_coding	299	272	185	219	144	105
ENSMUSG00000009621.18	Vav2	chr2:27262104-27427033	-	protein_coding	1131	1377	1137	997	988	1038
ENSMUSG00000009628.14	Tex15	chr8:33516738-33585582	+	protein_coding	5333	5771	6076	4958	5161	5372
ENSMUSG00000009630.10	Ppp2cb	chr8:33599625-33619441	+	protein_coding	1533	1885	1763	1601	1646	1593
ENSMUSG00000009633.3	G0s2	chr1:193272161-193273217	-	protein_coding	1946	2224	2269	2210	2681	2683
ENSMUSG00000009640.11	Dmap1	chr4:117674681-117682273	-	protein_coding	270	295	265	347	367	253
ENSMUSG00000009646.13	Pla2g12b	chr10:59403660-59421976	+	protein_coding	0	0	0	0	0	0
ENSMUSG00000009647.13	Mcu	chr10:59446984-59616692	-	protein_coding	217	330	273	392	399	332
ENSMUSG00000009654.4	Oit3	chr10:59422958-59441778	-	protein_coding	0	0	0	5	8	0
ENSMUSG00000009670.11	Tex11	chrX:100838648-101059667	-	protein_coding	0	6	0	0	0	0
ENSMUSG00000009681.10	Bcr	chr10:75060592-75184921	+	protein_coding	531	729	569	1156	796	953
ENSMUSG00000009687.14	Fxyd5	chr7:31032722-31042481	-	protein_coding	329	499	524	558	496	498
ENSMUSG00000009731.4	Kcnd1	chrX:7822289-7838280	+	protein_coding	10	29	0	12	26	16
ENSMUSG00000009733.8	Tfcp2	chr15:100502799-100552008	-	protein_coding	388	558	383	498	409	360
ENSMUSG00000009734.18	Pou6f2	chr13:18121098-18397686	-	protein_coding	0	0	0	2	0	0
ENSMUSG00000009739.16	Pou6f1	chr15:100575318-100599984	-	protein_coding	901	928	506	1165	1157	927
ENSMUSG00000009741.15	Ubp1	chr9:113930934-113977202	+	protein_coding	1890	1666	1729	1901	1678	1630
ENSMUSG00000009772.15	Nuak2	chr1:132316126-132333488	+	protein_coding	140	189	126	302	258	250
ENSMUSG00000009828.15	Ick	chr9:78109192-78172107	+	protein_coding	1536	1775	1615	1462	1312	1495
ENSMUSG00000009863.14	Sdhb	chr4:140961203-140979193	+	protein_coding	2147	2199	2085	1830	2100	1837
ENSMUSG00000009876.13	Cox4i2	chr2:152754173-152765037	+	protein_coding	12	29	17	0	8	25
ENSMUSG00000009894.15	Snap47	chr11:59407134-59451186	-	protein_coding	633	685	681	554	737	545
ENSMUSG00000009900.7	Wnt3a	chr11:59248033-59290752	-	protein_coding	0	0	0	0	0	0
ENSMUSG00000009905.5	Kdsr	chr1:106720459-106759727	-	protein_coding	673	751	755	849	791	680
ENSMUSG00000009907.17	Vps4b	chr1:106764071-106796728	-	protein_coding	2893	2685	2633	2268	3211	3114
ENSMUSG00000009927.9	Rps25	chr9:44407139-44410427	+	protein_coding	5694	6008	5999	6539	9485	7959
ENSMUSG00000009941.10	Nxf2	chrX:134944526-134964754	-	protein_coding	0	0	0	0	0	0
ENSMUSG00000009995.17	Taz	chrX:74281912-74290151	+	protein_coding	797	849	789	1154	971	830
ENSMUSG00000010021.13	Kif19a	chr11:114765388-114790739	+	protein_coding	70	97	65	115	111	132
ENSMUSG00000010025.19	Aldh3a2	chr11:61223417-61267464	-	protein_coding	20613	23926	24210	13821	14703	13035
ENSMUSG00000010044.12	Zmynd10	chr9:107547298-107551319	+	protein_coding	2	3	6	0	0	4
ENSMUSG00000010045.2	Tmem115	chr9:107533945-107538673	+	protein_coding	616	721	665	758	683	643
ENSMUSG00000010047.12	Hyal2	chr9:107567945-107572779	+	protein_coding	170	182	363	115	230	223
ENSMUSG00000010048.10	Ifrd2	chr9:107587642-107593385	+	protein_coding	1162	1386	1247	954	1107	1144
ENSMUSG00000010051.15	Hyal1	chr9:107576927-107581710	+	protein_coding	1861	2004	1587	1263	1150	1273
ENSMUSG00000010054.4	Tusc2	chr9:107563255-107566112	+	protein_coding	825	1127	938	980	935	684
ENSMUSG00000010057.8	Nprl2	chr9:107542226-107545706	+	protein_coding	200	168	304	274	262	159
ENSMUSG00000010064.15	Slc38a3	chr9:107650634-107669530	-	protein_coding	0	4	0	4	0	12
ENSMUSG00000010066.15	Cacna2d2	chr9:107399612-107529343	+	protein_coding	20	4	9	18	27	20
ENSMUSG00000010067.13	Rassf1	chr9:107551555-107562267	+	protein_coding	439	691	679	578	493	499
ENSMUSG00000010080.15	Epn3	chr11:94489599-94499974	-	protein_coding	587	696	577	871	834	811
ENSMUSG00000010086.17	Rnf112	chr11:61448442-61454131	-	protein_coding	0	0	0	0	0	0
ENSMUSG00000010095.13	Slc3a2	chr19:8706882-8723369	-	protein_coding	6636	7839	6986	5884	4685	5442
ENSMUSG00000010097.13	Nxf1	chr19:8757073-8772475	+	protein_coding	2653	3070	2692	3410	3116	2394
ENSMUSG00000010110.17	Stx5a	chr19:8741413-8756069	+	protein_coding	1663	1986	1790	1560	1513	1429
ENSMUSG00000010122.14	Slc47a1	chr11:61343401-61378345	-	protein_coding	8	0	20	14	4	16
ENSMUSG00000010136.14	Pifo	chr3:105996957-106014646	-	protein_coding	0	0	0	0	0	0
ENSMUSG00000010142.12	Tnfrsf13b	chr11:61126755-61149372	+	protein_coding	36	192	97	179	181	166
ENSMUSG00000010154.7	Spire2	chr8:123332713-123369515	+	protein_coding	8	4	12	6	14	16
ENSMUSG00000010175.13	Prox1	chr1:190118035-190170714	-	protein_coding	0	0	0	0	0	0
ENSMUSG00000010205.11	Raver1	chr9:21074158-21092008	-	protein_coding	1040	1251	1106	1179	1016	663
ENSMUSG00000010277.7	2610507B11Rik	chr11:78261752-78290623	+	protein_coding	7132	8516	8159	10284	8809	7912
ENSMUSG00000010290.7	AI597479	chr1:43098710-43115947	+	protein_coding	833	778	766	771	720	653
ENSMUSG00000010307.7	Tmem86a	chr7:47050601-47054777	+	protein_coding	160	228	233	293	215	236
ENSMUSG00000010311.15	Optc	chr1:133897199-133907999	-	protein_coding	0	0	0	5	0	4
ENSMUSG00000010342.16	Tex14	chr11:87405065-87555823	+	protein_coding	4	2	6	16	8	8
ENSMUSG00000010358.13	Ifi35	chr11:101448407-101458698	+	protein_coding	422	849	718	1359	1013	650
ENSMUSG00000010362.9	Rdm1	chr11:101627195-101636100	+	protein_coding	213	262	273	314	302	209
ENSMUSG00000010376.15	Nedd8	chr14:55662263-55672124	-	protein_coding	647	993	1123	716	737	825
ENSMUSG00000010392.8	Gosr1	chr11:76726602-76763579	-	protein_coding	1298	1647	1456	1465	1413	1307
ENSMUSG00000010406.12	Mrpl52	chr14:54426909-54429756	+	protein_coding	666	688	701	707	661	555
ENSMUSG00000010435.7	Spaca7	chr8:12573029-12600744	+	protein_coding	0	0	0	0	0	0
ENSMUSG00000010453.12	Kansl3	chr1:36335730-36369181	-	protein_coding	832	1055	923	1390	1197	1033
ENSMUSG00000010461.15	Eya4	chr10:23102963-23350786	-	protein_coding	26	43	54	42	47	28
ENSMUSG00000010476.14	Ebf3	chr7:137193673-137314445	-	protein_coding	51	99	119	85	64	76
ENSMUSG00000010505.16	Myt1	chr2:181763332-181827797	+	protein_coding	0	0	0	0	0	0
ENSMUSG00000010517.7	Faf1	chr4:109676588-109963960	+	protein_coding	1850	2045	2119	1896	1985	1887
ENSMUSG00000010529.6	Gm266	chr12:111484609-111485823	-	protein_coding	4	0	0	0	0	0
ENSMUSG00000010538.14	Tsacc	chr3:88282757-88296999	-	protein_coding	30	66	83	38	57	42
ENSMUSG00000010554.14	Mettl16	chr11:74770830-74828525	+	protein_coding	998	1371	1297	1000	915	1023
ENSMUSG00000010592.8	Dazl	chr17:50279394-50293599	-	protein_coding	0	0	0	0	0	0
ENSMUSG00000010601.13	Apol7a	chr15:77388221-77399110	-	protein_coding	39	43	34	150	173	61
ENSMUSG00000010607.8	Pigyl	chr9:22156846-22158358	+	protein_coding	387	437	465	498	560	373
ENSMUSG00000010608.15	Rbm25	chr12:83631236-83683123	+	protein_coding	5382	6689	5791	5713	5632	4847
ENSMUSG00000010609.15	Psen2	chr1:180227004-180263438	-	protein_coding	769	818	907	920	884	840
ENSMUSG00000010651.4	Acaa1b	chr9:119148023-119157093	-	protein_coding	184	136	127	170	205	192
ENSMUSG00000010660.3	Plcd1	chr9:119071527-119093502	-	protein_coding	275	310	244	262	246	200
ENSMUSG00000010663.4	Fads1	chr19:10182888-10196870	+	protein_coding	188	259	218	291	223	230
ENSMUSG00000010721.15	Lmbr1	chr5:29229802-29378390	-	protein_coding	194	177	160	285	276	210
ENSMUSG00000010751.15	Tnfrsf22	chr7:143634806-143649661	-	protein_coding	87	127	109	230	130	180
ENSMUSG00000010755.17	Cars	chr7:143557230-143600090	-	protein_coding	2005	2539	2491	1928	2026	1772
ENSMUSG00000010760.5	Phlda2	chr7:143501545-143503150	-	protein_coding	66	116	71	47	74	78
ENSMUSG00000010796.11	Asz1	chr6:18050964-18109061	-	protein_coding	0	0	0	0	0	0
ENSMUSG00000010797.6	Wnt2	chr6:17988940-18030585	-	protein_coding	0	0	4	4	16	0
ENSMUSG00000010803.13	Gabra1	chr11:42130939-42182930	-	protein_coding	0	0	0	0	0	0
ENSMUSG00000010825.17	Grid2ip	chr5:143357338-143392152	+	protein_coding	0	0	4	8	0	0
ENSMUSG00000010830.7	Kdelr3	chr15:79516408-79527739	+	protein_coding	773	884	771	505	537	496
ENSMUSG00000010841.13	1700006E09Rik	chr11:101984279-101992264	+	protein_coding	0	0	0	0	0	0
ENSMUSG00000010911.12	Apip	chr2:103073675-103092644	+	protein_coding	261	330	374	348	431	284
ENSMUSG00000010914.10	Pdhx	chr2:103021075-103073513	-	protein_coding	2328	2995	2888	1222	1542	1238
ENSMUSG00000010936.11	Vac14	chr8:110618585-110720398	+	protein_coding	624	838	814	686	662	752
ENSMUSG00000011008.13	Mcoln2	chr3:146149833-146195513	+	protein_coding	4	70	52	29	30	45
ENSMUSG00000011034.6	Slc5a1	chr5:33104219-33162870	+	protein_coding	591	666	528	985	852	795
ENSMUSG00000011096.17	Akt1s1	chr7:44848991-44855421	+	protein_coding	898	1144	1244	1097	913	961
ENSMUSG00000011114.18	Tbrg1	chr9:37648763-37657312	-	protein_coding	2331	2744	2439	2991	2676	2503
ENSMUSG00000011118.4	Panx3	chr9:37659902-37669235	-	protein_coding	0	0	0	0	0	0
ENSMUSG00000011148.14	Adssl1	chr12:112620045-112641360	+	protein_coding	102	218	174	193	204	159
ENSMUSG00000011154.17	Cfap161	chr7:83774101-83794880	-	protein_coding	0	0	0	0	0	0
ENSMUSG00000011158.8	Brf1	chr12:112960085-113000704	-	protein_coding	1470	1553	1521	1544	1623	1407
ENSMUSG00000011171.11	Vipr2	chr12:116077726-116146261	+	protein_coding	0	0	0	4	14	0
ENSMUSG00000011179.8	Odc1	chr12:17544794-17551505	+	protein_coding	3545	3786	4278	2487	2521	2466
ENSMUSG00000011254.16	Thg1l	chr11:45946843-45955494	-	protein_coding	324	321	334	214	228	269
ENSMUSG00000011256.16	Adam19	chr11:46055992-46147343	+	protein_coding	184	361	308	205	161	228
ENSMUSG00000011257.19	Pabpc4	chr4:123262351-123298925	+	protein_coding	2675	3868	2988	2360	2247	2483
ENSMUSG00000011263.16	Exoc3l2	chr7:19463331-19496762	+	protein_coding	40	80	73	91	67	83
ENSMUSG00000011267.8	Zfp296	chr7:19577287-19580656	+	protein_coding	90	66	80	101	89	165
ENSMUSG00000011305.11	Plin5	chr17:56111601-56117596	-	protein_coding	0	0	0	4	0	0
ENSMUSG00000011306.7	Sugp1	chr8:70042813-70072347	+	protein_coding	2503	2462	2372	2615	2814	2363
ENSMUSG00000011349.5	Dmrtc2	chr7:24870057-24877651	+	protein_coding	0	0	0	0	0	0
ENSMUSG00000011382.8	Dhdh	chr7:45470987-45488805	-	protein_coding	135	196	148	232	166	156
ENSMUSG00000011427.16	Zfp790	chr7:29816114-29831005	+	protein_coding	673	783	852	536	593	514
ENSMUSG00000011463.5	Cpb1	chr3:20248264-20275733	-	protein_coding	0	0	0	0	0	0
ENSMUSG00000011486.14	Slc25a41	chr17:57032773-57041654	-	protein_coding	0	0	0	0	0	0
ENSMUSG00000011589.8	Fsd1	chr17:55986511-55996881	+	protein_coding	0	0	0	0	0	0
ENSMUSG00000011632.7	Pinlyp	chr7:24541658-24546118	-	protein_coding	0	0	0	0	4	0
ENSMUSG00000011658.15	Fuz	chr7:44896079-44902631	+	protein_coding	126	188	151	190	187	191
ENSMUSG00000011751.16	Sptbn4	chr7:27356383-27447686	-	protein_coding	30	16	4	30	29	24
ENSMUSG00000011752.6	Pgam1	chr19:41911871-41918664	+	protein_coding	1585	2067	1763	2629	1715	1831
ENSMUSG00000011831.16	Evi5	chr5:107744795-107875107	-	protein_coding	656	922	700	859	654	637
ENSMUSG00000011832.15	Evi5l	chr8:4166567-4211257	+	protein_coding	145	129	135	263	164	296
ENSMUSG00000011837.4	Snapc2	chr8:4253080-4256220	+	protein_coding	187	196	155	232	212	240
ENSMUSG00000011877.13	Git1	chr11:77493562-77507786	+	protein_coding	824	1051	1029	1351	1010	1224
ENSMUSG00000011884.13	Gltp	chr5:114669398-114690984	-	protein_coding	2106	2572	2998	3345	2964	2568
ENSMUSG00000011958.17	Bnip2	chr9:69989466-70008317	+	protein_coding	454	658	753	708	746	567
ENSMUSG00000011960.12	Ccnt1	chr15:98538689-98570923	-	protein_coding	1801	2217	2053	1856	1855	1571
ENSMUSG00000012017.3	Scarf2	chr16:17797282-17808287	+	protein_coding	50	69	39	221	161	134
ENSMUSG00000012042.8	4930579F01Rik	chr3:138164078-138193825	-	protein_coding	0	0	0	0	0	0
ENSMUSG00000012076.8	Brms1l	chr12:55836324-55869736	+	protein_coding	271	338	373	361	354	381
ENSMUSG00000012114.16	Med15	chr16:17651221-17722930	-	protein_coding	846	986	913	1215	938	1041
ENSMUSG00000012117.13	Dhdds	chr4:133969028-134000918	-	protein_coding	1452	1771	1412	1040	1321	1586
ENSMUSG00000012123.17	Crybg2	chr4:134060815-134092504	+	protein_coding	12	35	15	43	30	34
ENSMUSG00000012126.16	Ubxn11	chr4:134102570-134127593	+	protein_coding	15	9	41	14	13	12
ENSMUSG00000012187.13	Mogat1	chr1:78510991-78538173	+	protein_coding	16	12	10	0	21	12
ENSMUSG00000012211.13	Tex22	chr12:113074502-113088917	+	protein_coding	0	0	0	0	0	0
ENSMUSG00000012282.2	Wnt8a	chr18:34542313-34548273	+	protein_coding	0	0	0	0	0	0
ENSMUSG00000012296.16	Tjap1	chr17:46257851-46283026	-	protein_coding	211	362	304	313	328	382
ENSMUSG00000012350.15	Ehf	chr2:103263433-103303278	-	protein_coding	18970	20521	22274	26156	22544	19499
ENSMUSG00000012396.12	Nanog	chr6:122707489-122714633	+	protein_coding	0	0	0	0	0	0
ENSMUSG00000012405.16	Rpl15	chr14:18267823-18271391	-	protein_coding	6610	7330	6949	6943	6841	6052
ENSMUSG00000012422.14	Tmem167	chr13:90089123-90143907	+	protein_coding	2106	2472	2340	1704	1716	1676
ENSMUSG00000012428.9	Steap4	chr5:7960457-7982213	+	protein_coding	1373	1915	1958	1964	1697	1776
ENSMUSG00000012429.9	Mplkip	chr13:17695192-17699748	+	protein_coding	636	601	675	486	569	493
ENSMUSG00000012443.3	Kif11	chr19:37376403-37421859	+	protein_coding	78	221	262	110	127	99
ENSMUSG00000012483.4	Rpa3	chr6:8255936-8259173	-	protein_coding	178	169	232	202	206	207
ENSMUSG00000012519.14	Mlkl	chr8:111311797-111338177	-	protein_coding	15	68	82	150	79	78
ENSMUSG00000012520.10	Phox2b	chr5:67094399-67099301	-	protein_coding	0	0	0	0	0	0
ENSMUSG00000012535.14	Tnpo3	chr6:29540827-29609887	-	protein_coding	2924	2138	3175	2648	1797	2159
ENSMUSG00000012609.19	Ttll5	chr12:85824659-86061893	+	protein_coding	346	473	468	418	369	413
ENSMUSG00000012640.16	Zfp715	chr7:43296197-43313294	-	protein_coding	1159	1258	1096	1032	1125	917
ENSMUSG00000012705.16	Retn	chr8:3655770-3660110	+	protein_coding	0	0	8	0	8	8
ENSMUSG00000012777.14	Acp4	chr7:44252148-44257378	-	protein_coding	0	0	0	0	0	0
ENSMUSG00000012819.15	Cdh23	chr10:60302748-60696490	-	protein_coding	0	4	0	0	0	0
ENSMUSG00000012848.15	Rps5	chr7:12922290-12926686	+	protein_coding	6266	6974	6828	7424	8287	6552
ENSMUSG00000012889.8	Podnl1	chr8:84125989-84132527	+	protein_coding	28	30	23	61	13	18
ENSMUSG00000013033.16	Adgrl1	chr8:83900105-83941954	+	protein_coding	610	650	502	351	516	586
ENSMUSG00000013076.17	Amotl1	chr9:14541966-14645056	-	protein_coding	2342	3437	2454	2488	2166	1873
ENSMUSG00000013083.8	2200002J24Rik	chr7:30698926-30700536	+	protein_coding	0	0	0	0	0	0
ENSMUSG00000013089.15	Etv5	chr16:22381309-22439719	-	protein_coding	465	531	535	623	498	675
ENSMUSG00000013091.5	Tmem190	chr7:4782937-4784341	+	protein_coding	0	0	0	0	0	0
ENSMUSG00000013150.15	Gfod2	chr8:105713854-105758664	-	protein_coding	192	168	182	287	252	189
ENSMUSG00000013155.10	Enkd1	chr8:105703651-105708210	-	protein_coding	43	72	34	73	57	36
ENSMUSG00000013158.6	4933405L10Rik	chr8:105707655-105710246	+	protein_coding	0	0	0	0	0	0
ENSMUSG00000013160.7	Atp6v0d1	chr8:105524465-105566047	-	protein_coding	2610	2935	2550	2455	2485	2403
ENSMUSG00000013236.17	Ptprs	chr17:56412426-56476483	-	protein_coding	245	426	307	638	489	419
ENSMUSG00000013275.9	Slc41a1	chr1:131827493-131848865	+	protein_coding	2003	1979	1797	2529	1984	2118
ENSMUSG00000013338.16	Fer1l4	chr2:156019139-156052947	-	protein_coding	0	0	0	0	0	0
ENSMUSG00000013353.10	4931406B18Rik	chr7:43492044-43505940	-	protein_coding	0	0	0	0	0	0
ENSMUSG00000013367.5	Iglon5	chr7:43472904-43490075	-	protein_coding	3	8	8	18	0	8
ENSMUSG00000013415.9	Igf2bp1	chr11:95957163-96005940	-	protein_coding	0	0	0	0	0	0
ENSMUSG00000013418.8	B4galnt2	chr11:95865943-95914891	-	protein_coding	688	785	625	1561	1372	1142
ENSMUSG00000013419.7	Zfp651	chr9:121759330-121771742	+	protein_coding	460	648	414	1033	830	702
ENSMUSG00000013465.19	Nelfb	chr2:25199712-25211489	-	protein_coding	676	857	564	935	818	734
ENSMUSG00000013483.14	Card14	chr11:119307768-119345375	+	protein_coding	37	26	28	88	51	40
ENSMUSG00000013495.15	Tmem175	chr5:108629770-108648782	+	protein_coding	509	566	469	534	443	351
ENSMUSG00000013523.13	Bcas1	chr2:170346991-170427845	-	protein_coding	0	0	4	8	13	4
ENSMUSG00000013539.13	Tango2	chr16:18300825-18348103	-	protein_coding	661	579	551	479	722	459
ENSMUSG00000013584.5	Aldh1a2	chr9:71215789-71296243	+	protein_coding	62	217	180	29	78	54
ENSMUSG00000013593.12	Ndufs2	chr1:171234853-171251388	-	protein_coding	1949	1936	2277	2457	2302	1785
ENSMUSG00000013611.14	Snx31	chr15:36504062-36555573	-	protein_coding	0	0	0	0	4	0
ENSMUSG00000013622.15	Atraid	chr5:31048312-31054623	+	protein_coding	578	545	580	615	671	567
ENSMUSG00000013629.16	Cad	chr5:31054780-31078479	+	protein_coding	1007	1234	987	1085	957	1039
ENSMUSG00000013643.13	Lypd8	chr11:58379043-58390728	+	protein_coding	0	0	0	0	0	0
ENSMUSG00000013646.17	Sh3bp5l	chr11:58330724-58347728	+	protein_coding	326	464	444	467	492	472
ENSMUSG00000013653.2	1810065E05Rik	chr11:58421111-58426024	+	protein_coding	0	0	0	0	0	0
ENSMUSG00000013662.5	Atad1	chr19:32672563-32712298	-	protein_coding	2124	2378	2332	2561	2346	1969
ENSMUSG00000013663.7	Pten	chr19:32757497-32826160	+	protein_coding	3098	3646	3053	3589	3250	3667
ENSMUSG00000013668.9	4933402N03Rik	chr7:131137713-131146314	-	protein_coding	0	0	0	0	0	0
ENSMUSG00000013698.12	Pea15a	chr1:172196728-172206804	-	protein_coding	1721	2323	2356	2485	2116	1954
ENSMUSG00000013701.13	Timm23	chr14:32180162-32201898	-	protein_coding	1071	1205	1244	991	1250	1037
ENSMUSG00000013707.3	Tnfaip8l2	chr3:95139521-95142360	-	protein_coding	86	128	157	121	169	106
ENSMUSG00000013736.16	Trnt1	chr6:106769120-106782474	+	protein_coding	536	745	774	837	970	520
ENSMUSG00000013766.11	Ly6g6e	chr17:35076902-35078804	+	protein_coding	493	477	407	405	358	277
ENSMUSG00000013787.15	Ehmt2	chr17:34898469-34914052	+	protein_coding	1705	2098	1771	2291	2147	2055
ENSMUSG00000013822.7	Elof1	chr9:22112989-22117172	-	protein_coding	858	1220	1255	1104	1110	830
ENSMUSG00000013833.15	Med16	chr10:79894708-79908923	-	protein_coding	339	446	293	581	423	473
ENSMUSG00000013846.9	St3gal1	chr15:67102875-67113992	-	protein_coding	182	385	339	349	284	329
ENSMUSG00000013858.14	Tmem259	chr10:79974948-79984330	-	protein_coding	1022	1222	949	1293	1151	1146
ENSMUSG00000013878.18	Rnf170	chr8:26119368-26151790	+	protein_coding	250	288	192	396	375	318
ENSMUSG00000013921.15	Clip3	chr7:30291728-30308367	+	protein_coding	24	52	32	76	75	66
ENSMUSG00000013928.13	Thap8	chr7:30280094-30290237	+	protein_coding	0	0	0	0	0	2
ENSMUSG00000013936.12	Myl2	chr5:122100951-122113472	+	protein_coding	0	0	0	15	28	256
ENSMUSG00000013973.12	Dedd	chr1:171329145-171342331	+	protein_coding	331	401	398	549	497	453
ENSMUSG00000013974.3	Mcemp1	chr8:3665754-3669259	+	protein_coding	21	70	71	63	34	30
ENSMUSG00000013997.10	Nit1	chr1:171338008-171345646	-	protein_coding	587	692	585	697	507	629
ENSMUSG00000014030.15	Pax5	chr4:44524757-44710487	-	protein_coding	4	9	8	33	32	130
ENSMUSG00000014039.17	Prdm15	chr16:97791467-97851850	-	protein_coding	412	570	418	407	422	337
ENSMUSG00000014074.17	Rnf168	chr16:32277459-32301434	+	protein_coding	555	769	687	625	705	645
ENSMUSG00000014075.15	Tctex1d2	chr16:32419702-32429099	+	protein_coding	92	92	134	175	181	72
ENSMUSG00000014077.13	Chp1	chr2:119547697-119587027	+	protein_coding	779	1033	949	1212	1259	1235
ENSMUSG00000014104.12	Sval2	chr6:41852989-41864413	+	protein_coding	62428	72628	73690	50748	55000	48385
ENSMUSG00000014158.12	Trpv4	chr5:114622152-114658421	-	protein_coding	85	129	109	249	185	104
ENSMUSG00000014164.15	Klhl3	chr13:58000228-58113592	-	protein_coding	173	171	187	164	135	177
ENSMUSG00000014177.10	Tvp23b	chr11:62879455-62916780	+	protein_coding	2056	2501	2280	1825	1954	1314
ENSMUSG00000014195.15	Dnajc7	chr11:100582818-100620168	-	protein_coding	3813	4067	3969	4298	4408	3861
ENSMUSG00000014198.15	Zfp385c	chr11:100627543-100692455	-	protein_coding	0	0	8	4	7	0
ENSMUSG00000014226.10	Cacybp	chr1:160202367-160212875	-	protein_coding	865	1405	1447	1032	1158	881
ENSMUSG00000014232.14	Cluap1	chr16:3908801-3941147	+	protein_coding	316	399	403	462	430	310
ENSMUSG00000014243.5	Zswim7	chr11:62267224-62281375	-	protein_coding	63	58	45	56	51	54
ENSMUSG00000014245.8	Pigl	chr11:62458460-62514417	+	protein_coding	226	223	213	208	232	158
ENSMUSG00000014294.4	Ndufa2	chr18:36742332-36744557	-	protein_coding	809	950	912	783	861	600
ENSMUSG00000014301.12	Pam16	chr16:4616464-4624988	-	protein_coding	223	231	262	233	277	248
ENSMUSG00000014303.13	Glis2	chr16:4594713-4624924	+	protein_coding	26	80	83	58	80	25
ENSMUSG00000014313.15	Cox6c	chr15:35925886-35938246	-	protein_coding	1394	1512	1323	1802	1588	1461
ENSMUSG00000014329.14	Bicc1	chr10:70922832-71159700	-	protein_coding	211	322	283	188	206	161
ENSMUSG00000014349.7	Ube2z	chr11:96047432-96065388	-	protein_coding	2425	2873	2713	3324	2647	2574
ENSMUSG00000014351.12	Gip	chr11:96024545-96030831	+	protein_coding	0	0	0	0	0	0
ENSMUSG00000014353.14	Tmem87b	chr2:128818118-128854261	+	protein_coding	1116	1624	1386	1144	934	1269
ENSMUSG00000014355.10	Anapc1	chr2:128610104-128687391	-	protein_coding	1753	2150	1884	2313	2059	2017
ENSMUSG00000014361.5	Mertk	chr2:128698956-128802894	+	protein_coding	933	1011	869	644	698	780
ENSMUSG00000014402.15	Tsg101	chr7:46888949-46919969	-	protein_coding	1213	1499	1759	1498	1380	1114
ENSMUSG00000014418.16	Hps5	chr7:46760466-46796064	-	protein_coding	654	838	671	813	683	543
ENSMUSG00000014426.8	Map3k4	chr17:12227621-12318660	-	protein_coding	741	797	762	962	865	921
ENSMUSG00000014444.17	Piezo1	chr8:122481698-122551329	-	protein_coding	463	840	587	1430	835	721
ENSMUSG00000014453.4	Blk	chr14:63372836-63417037	-	protein_coding	50	36	59	131	104	107
ENSMUSG00000014470.4	Rnf166	chr8:122466147-122476064	-	protein_coding	651	654	704	765	697	623
ENSMUSG00000014496.8	Ankrd28	chr14:31698768-31830651	-	protein_coding	816	862	837	907	1052	819
ENSMUSG00000014498.9	Ankrd52	chr10:128377115-128408704	+	protein_coding	781	1041	850	1374	1020	1106
ENSMUSG00000014503.14	Pkd2l2	chr18:34409423-34442789	+	protein_coding	0	8	18	0	6	0
ENSMUSG00000014504.16	Srp19	chr18:34330847-34336599	+	protein_coding	2053	2100	2171	1626	1479	1291
ENSMUSG00000014529.9	Tmbim7	chr5:3651181-3680325	+	protein_coding	0	0	0	0	0	0
ENSMUSG00000014542.3	Clec4f	chr6:83644542-83656187	-	protein_coding	0	0	0	0	0	0
ENSMUSG00000014543.14	Klra17	chr6:129831154-129876672	-	protein_coding	0	24	16	14	8	15
ENSMUSG00000014547.10	Wdfy2	chr14:62837678-62961509	+	protein_coding	3543	3708	3356	3794	3409	3446
ENSMUSG00000014550.14	Rbsn	chr6:92186712-92214925	-	protein_coding	961	1172	1082	1040	1132	975
ENSMUSG00000014551.8	Mrps25	chr6:92169525-92184033	-	protein_coding	406	546	556	500	506	408
ENSMUSG00000014554.13	Dguok	chr6:83480217-83506969	-	protein_coding	309	496	417	565	474	359
ENSMUSG00000014592.20	Camta1	chr4:150917322-151861876	-	protein_coding	207	290	248	416	326	237
ENSMUSG00000014599.10	Csf1	chr3:107741048-107760469	-	protein_coding	572	895	846	1592	1083	950
ENSMUSG00000014601.13	Strip1	chr3:107612532-107631694	-	protein_coding	587	838	661	971	784	608
ENSMUSG00000014602.15	Kif1a	chr1:93015464-93101951	-	protein_coding	24	23	20	31	10	29
ENSMUSG00000014603.2	Alx3	chr3:107595031-107605776	+	protein_coding	0	0	0	0	0	4
ENSMUSG00000014606.14	Slc25a11	chr11:70644196-70647479	-	protein_coding	1694	2059	1825	1899	1905	1610
ENSMUSG00000014609.16	Chrne	chr11:70614883-70619216	-	protein_coding	0	0	0	0	0	0
ENSMUSG00000014633.15	Cmc2	chr8:116888685-116921455	-	protein_coding	156	122	136	137	70	48
ENSMUSG00000014668.15	Chfr	chr5:110135842-110171972	+	protein_coding	522	721	576	828	676	730
ENSMUSG00000014686.8	Ceacam16	chr7:19852097-19861299	-	protein_coding	0	0	0	0	0	0
ENSMUSG00000014704.10	Hoxa2	chr6:52162417-52164831	-	protein_coding	0	0	0	0	0	0
ENSMUSG00000014725.15	Adam28	chr14:68606027-68655842	-	protein_coding	654	672	763	973	876	576
ENSMUSG00000014747.6	Ankrd53	chr6:83762644-83768326	+	protein_coding	0	0	0	0	0	0
ENSMUSG00000014748.13	Tex261	chr6:83768885-83775813	-	protein_coding	1764	2008	1875	2239	2112	1917
ENSMUSG00000014763.7	Fam120b	chr17:15396246-15433580	+	protein_coding	817	894	895	984	840	707
ENSMUSG00000014767.16	Tbp	chr17:15499888-15528379	+	protein_coding	483	531	499	349	487	408
ENSMUSG00000014769.9	Psmb1	chr17:15475721-15498276	-	protein_coding	3085	3481	3640	3519	3924	3134
ENSMUSG00000014771.12	Pdcd2	chr17:15519208-15527301	-	protein_coding	474	557	492	487	553	458
ENSMUSG00000014773.13	Dll1	chr17:15367354-15376872	-	protein_coding	130	137	149	210	156	104
ENSMUSG00000014776.7	Nol3	chr8:105276140-105281939	+	protein_coding	8	0	8	0	14	0
ENSMUSG00000014778.10	Fhod1	chr8:105329163-105347953	-	protein_coding	603	654	498	732	667	608
ENSMUSG00000014782.16	Plekhg4	chr8:105373274-105382862	+	protein_coding	20	11	13	0	0	5
ENSMUSG00000014786.8	Slc9a5	chr8:105348843-105369881	+	protein_coding	55	103	78	67	110	60
ENSMUSG00000014791.10	Elmo3	chr8:105305601-105310760	+	protein_coding	668	839	631	1103	991	912
ENSMUSG00000014813.9	Stc1	chr14:69029238-69041804	+	protein_coding	43	31	35	207	125	102
ENSMUSG00000014837.15	4931428F04Rik	chr8:105280409-105289864	-	protein_coding	50	76	74	71	48	67
ENSMUSG00000014846.12	Tppp3	chr8:105467493-105471526	-	protein_coding	265	569	406	313	258	192
ENSMUSG00000014850.15	Msh3	chr13:92211872-92355003	-	protein_coding	295	512	491	491	512	522
ENSMUSG00000014852.16	Adamts13	chr2:26973416-27009628	+	protein_coding	0	0	0	0	0	0
ENSMUSG00000014856.12	Tmem208	chr8:105326354-105335219	+	protein_coding	617	815	677	800	532	530
ENSMUSG00000014859.9	E2f4	chr8:105297663-105305370	+	protein_coding	530	998	758	764	763	674
ENSMUSG00000014867.9	Surf4	chr2:26920040-26933928	-	protein_coding	8818	9833	8747	8317	7920	8063
ENSMUSG00000014873.15	Surf2	chr2:26916367-26920183	+	protein_coding	289	338	560	389	320	340
ENSMUSG00000014905.4	Dnajb9	chr12:44205559-44210326	-	protein_coding	6002	7722	7877	4299	4758	3473
ENSMUSG00000014907.10	Naf1	chr8:66860217-66890564	+	protein_coding	263	285	273	378	228	292
ENSMUSG00000014932.15	Yes1	chr5:32611171-32687057	+	protein_coding	1224	1449	1486	1390	1421	1422
ENSMUSG00000014956.15	Ppp1cb	chr5:32458843-32517433	+	protein_coding	3142	9980	8927	8435	8251	7665
ENSMUSG00000014959.12	Gorasp2	chr2:70661576-70712636	+	protein_coding	8333	8940	7603	7696	7503	7299
ENSMUSG00000014980.14	Tsen15	chr1:152370735-152386688	-	protein_coding	198	199	202	242	221	162
ENSMUSG00000015001.17	Oc90	chr15:65876053-65912397	-	protein_coding	0	0	0	0	0	0
ENSMUSG00000015002.18	Efr3a	chr15:65787034-65873816	+	protein_coding	1523	1722	1601	2615	2089	1978
ENSMUSG00000015013.9	Trappc2l	chr8:122611640-122616660	+	protein_coding	628	609	683	594	664	564
ENSMUSG00000015016.8	Acsf3	chr8:122775486-122817880	+	protein_coding	363	511	395	531	390	383
ENSMUSG00000015023.7	Ddx19a	chr8:110974996-110997800	-	protein_coding	809	907	815	1163	967	1073
ENSMUSG00000015027.11	Galns	chr8:122578242-122611463	-	protein_coding	363	461	503	567	470	451
ENSMUSG00000015053.14	Gata2	chr6:88193891-88207032	+	protein_coding	17	21	30	31	42	16
ENSMUSG00000015083.11	C8g	chr2:25498651-25501719	-	protein_coding	46	66	59	46	22	42
ENSMUSG00000015085.8	Entpd2	chr2:25395874-25401321	+	protein_coding	452	763	627	749	447	570
ENSMUSG00000015087.14	Rabl6	chr2:25583018-25608521	-	protein_coding	2549	3326	3259	2963	2812	2812
ENSMUSG00000015090.13	Ptgds	chr2:25466709-25470046	-	protein_coding	77	100	88	45	97	35
ENSMUSG00000015092.9	Edf1	chr2:25557847-25562082	+	protein_coding	2590	3234	3844	2624	2631	2410
ENSMUSG00000015093.15	Clic3	chr2:25456838-25458776	+	protein_coding	5	0	0	0	9	0
ENSMUSG00000015094.16	Npdc1	chr2:25399351-25409494	+	protein_coding	2024	2434	2211	2236	2234	1586
ENSMUSG00000015095.12	Fbxw5	chr2:25500750-25505471	+	protein_coding	925	1100	891	1159	1035	974
ENSMUSG00000015112.15	Slc25a13	chr6:6041218-6217173	-	protein_coding	1202	1773	1881	1184	1033	1007
ENSMUSG00000015120.15	Ube2i	chr17:25261916-25274622	-	protein_coding	1681	1834	1775	2345	1930	2172
ENSMUSG00000015126.9	Tsr3	chr17:25240170-25242798	+	protein_coding	420	452	568	518	480	398
ENSMUSG00000015127.14	Unkl	chr17:25188397-25234443	+	protein_coding	653	845	717	909	496	840
ENSMUSG00000015133.17	Lrrk1	chr7:66226912-66388350	-	protein_coding	933	1362	869	1279	1254	1142
ENSMUSG00000015134.15	Aldh1a3	chr7:66390890-66427517	-	protein_coding	73	79	135	490	242	173
ENSMUSG00000015143.15	Actn1	chr12:80167547-80260371	-	protein_coding	2459	2971	2621	5532	3662	3431
ENSMUSG00000015149.14	Sirt2	chr7:28766735-28788661	+	protein_coding	875	978	961	850	816	809
ENSMUSG00000015165.16	Hnrnpl	chr7:28808541-28822266	+	protein_coding	4125	4096	4139	4629	3651	3784
ENSMUSG00000015176.10	Nolc1	chr19:46075863-46085530	+	protein_coding	1502	2185	1948	1826	1745	1216
ENSMUSG00000015189.12	Casd1	chr6:4600839-4643355	+	protein_coding	820	963	930	1072	978	649
ENSMUSG00000015202.13	Cnksr3	chr10:7119063-7212237	-	protein_coding	467	437	546	649	444	457
ENSMUSG00000015214.14	Mtmr1	chrX:71364760-71419196	+	protein_coding	1031	1179	1129	1085	1202	1092
ENSMUSG00000015217.11	Hmgb3	chrX:71555918-71560676	+	protein_coding	446	299	450	402	429	468
ENSMUSG00000015222.17	Map2	chr1:66175273-66442583	+	protein_coding	1676	943	1747	2573	1881	1654
ENSMUSG00000015224.10	Cyp2j9	chr4:96568429-96591578	-	protein_coding	20	15	39	101	58	41
ENSMUSG00000015242.14	Nipsnap3a	chr4:52989272-53001162	+	protein_coding	0	0	0	0	0	0
ENSMUSG00000015243.4	Abca1	chr4:53030787-53159895	-	protein_coding	3017	3684	4139	3443	3185	3518
ENSMUSG00000015247.10	Nipsnap3b	chr4:53011880-53022060	+	protein_coding	271	389	289	371	337	227
ENSMUSG00000015289.4	Lage3	chrX:74351276-74353618	-	protein_coding	573	590	606	471	518	554
ENSMUSG00000015290.15	Ubl4a	chrX:74365718-74373218	-	protein_coding	1519	1805	1553	1246	1468	1483
ENSMUSG00000015291.10	Gdi1	chrX:74304998-74311862	+	protein_coding	1633	1910	1677	1963	1873	1617
ENSMUSG00000015305.6	Sash1	chr10:8722219-8886070	-	protein_coding	2165	2250	2303	2914	1866	2366
ENSMUSG00000015312.9	Gadd45b	chr10:80930073-80932204	+	protein_coding	133	203	193	291	201	214
ENSMUSG00000015314.10	Slamf6	chr1:171917515-171953170	+	protein_coding	42	89	87	79	76	79
ENSMUSG00000015316.11	Slamf1	chr1:171767127-171801184	+	protein_coding	10	4	0	8	8	4
ENSMUSG00000015335.16	Zdhhc12	chr2:30090944-30093648	-	protein_coding	112	148	132	121	150	122
ENSMUSG00000015337.5	Endog	chr2:30171493-30174069	+	protein_coding	126	223	218	207	171	112
ENSMUSG00000015340.10	Cybb	chrX:9435252-9487771	-	protein_coding	791	1662	1355	1439	1156	1340
ENSMUSG00000015341.17	Golga7	chr8:23241346-23257074	-	protein_coding	949	1203	1062	1005	1060	793
ENSMUSG00000015342.6	Xk	chrX:9272756-9313250	+	protein_coding	496	559	437	475	422	524
ENSMUSG00000015354.8	Pcolce2	chr9:95637601-95698096	+	protein_coding	38	164	115	35	187	50
ENSMUSG00000015355.13	Cd48	chr1:171682009-171705258	+	protein_coding	109	353	272	212	246	238
ENSMUSG00000015357.10	Clpx	chr9:65294260-65330658	+	protein_coding	2711	2699	2655	2233	2151	2185
ENSMUSG00000015363.13	Trabd	chr15:89075124-89087077	+	protein_coding	7095	8032	7325	6403	6388	6011
ENSMUSG00000015365.15	Mov10l1	chr15:88982909-89055152	+	protein_coding	0	0	0	0	0	0
ENSMUSG00000015377.9	Dennd6b	chr15:89182217-89196474	-	protein_coding	241	273	235	342	279	295
ENSMUSG00000015396.4	Cd83	chr13:43784775-43803132	+	protein_coding	196	328	392	230	181	272
ENSMUSG00000015401.12	Tmem27	chrX:164088830-164118860	+	protein_coding	0	0	0	0	0	0
ENSMUSG00000015405.15	Ace2	chrX:164139332-164188420	+	protein_coding	12	10	33	12	4	18
ENSMUSG00000015437.5	Gzmb	chr14:56258838-56262260	-	protein_coding	16	37	0	28	30	11
ENSMUSG00000015441.4	Gzmf	chr14:56205263-56211417	-	protein_coding	0	0	0	0	0	4
ENSMUSG00000015443.9	Gzmn	chr14:56165797-56174599	-	protein_coding	0	0	0	0	0	0
ENSMUSG00000015452.14	Ager	chr17:34597862-34600936	+	protein_coding	6	11	0	13	20	0
ENSMUSG00000015461.15	Atf6b	chr17:34647146-34655074	+	protein_coding	1250	1446	1233	1286	819	900
ENSMUSG00000015467.14	Egfl8	chr17:34613349-34615971	-	protein_coding	14	40	41	34	19	18
ENSMUSG00000015468.14	Notch4	chr17:34564268-34588503	+	protein_coding	41	54	10	62	16	48
ENSMUSG00000015474.16	Ppt2	chr17:34616662-34628510	-	protein_coding	393	574	483	561	571	450
ENSMUSG00000015476.6	Prrt1	chr17:34629533-34633126	+	protein_coding	21	33	42	45	38	33
ENSMUSG00000015478.13	Rnf5	chr17:34601091-34603690	-	protein_coding	1278	1303	1198	973	969	812
ENSMUSG00000015484.3	Fam163a	chr1:156075966-156205026	-	protein_coding	0	0	0	0	0	0
ENSMUSG00000015488.14	Cacfd1	chr2:27009926-27021089	+	protein_coding	1530	2257	1807	1772	1752	1351
ENSMUSG00000015501.10	Hivep2	chr10:13966075-14151374	+	protein_coding	712	1070	483	1657	638	819
ENSMUSG00000015519.12	2310057J18Rik	chr10:28972288-28986303	-	protein_coding	191098	241597	203873	197312	221736	182039
ENSMUSG00000015522.18	Arnt	chr3:95434388-95497240	+	protein_coding	1016	1254	959	1211	1075	1069
ENSMUSG00000015533.9	Itga2	chr13:114833081-114932100	-	protein_coding	27	45	58	66	24	82
ENSMUSG00000015536.14	Mocs2	chr13:114818236-114832275	+	protein_coding	939	868	1021	867	934	846
ENSMUSG00000015542.17	Nat9	chr11:115182832-115187859	-	protein_coding	553	572	575	477	445	356
ENSMUSG00000015568.16	Lpl	chr8:68880491-68907448	+	protein_coding	1215	2365	1996	1532	1682	1815
ENSMUSG00000015575.14	Atp6v0e	chr17:26676396-26699644	+	protein_coding	1183	1715	1565	1566	1618	1270
ENSMUSG00000015579.4	Nkx2-5	chr17:26838664-26841565	-	protein_coding	0	0	0	0	0	0
ENSMUSG00000015597.16	Zfp318	chr17:46383731-46420920	+	protein_coding	570	630	574	708	707	655
ENSMUSG00000015599.9	Ttbk1	chr17:46442448-46487675	-	protein_coding	0	0	0	4	0	0
ENSMUSG00000015605.5	Srf	chr17:46546839-46556162	-	protein_coding	490	700	710	666	554	651
ENSMUSG00000015619.10	Gata3	chr2:9857078-9890034	-	protein_coding	48	53	66	130	35	49
ENSMUSG00000015627.5	Gata5	chr2:180325133-180334699	-	protein_coding	0	0	0	0	0	0
ENSMUSG00000015647.9	Lama5	chr2:180176373-180225859	-	protein_coding	274	324	291	1105	625	643
ENSMUSG00000015652.9	Steap1	chr5:5736317-5749326	-	protein_coding	0	20	6	12	0	0
ENSMUSG00000015653.13	Steap2	chr5:5664829-5694578	-	protein_coding	40	47	49	92	33	81
ENSMUSG00000015656.17	Hspa8	chr9:40800984-40810087	+	protein_coding	9410	18639	13213	14600	14913	15107
ENSMUSG00000015659.12	Serac1	chr17:6042196-6079741	-	protein_coding	150	144	123	167	180	143
ENSMUSG00000015665.8	Awat1	chrX:100572251-100578205	+	protein_coding	0	0	0	0	0	0
ENSMUSG00000015668.13	Pdzd11	chrX:100622883-100626568	-	protein_coding	759	809	870	715	675	555
ENSMUSG00000015671.11	Psma2	chr13:14613240-14674236	+	protein_coding	2638	3014	3336	3167	3320	2580
ENSMUSG00000015672.4	Mrpl32	chr13:14608184-14613165	-	protein_coding	343	436	670	329	380	327
ENSMUSG00000015697.14	Setdb1	chr3:95323525-95357202	-	protein_coding	1829	2145	1921	1780	1726	1820
ENSMUSG00000015702.13	Anxa9	chr3:95296096-95307176	-	protein_coding	6	28	9	24	15	37
ENSMUSG00000015709.9	Arnt2	chr7:84246278-84410176	-	protein_coding	19	20	20	72	20	21
ENSMUSG00000015711.8	Prune1	chr3:95253674-95282076	-	protein_coding	272	283	330	471	336	339
ENSMUSG00000015714.11	Cers2	chr3:95314791-95323599	+	protein_coding	1691	1991	1806	2471	2070	1953
ENSMUSG00000015721.18	Nlrp5	chr7:23385889-23441922	+	protein_coding	0	0	0	0	0	0
ENSMUSG00000015733.13	Capza2	chr6:17636234-17666972	+	protein_coding	2534	3565	3219	3610	3729	3191
ENSMUSG00000015745.9	Plekho1	chr3:95988429-95996001	-	protein_coding	174	430	410	190	266	233
ENSMUSG00000015747.5	Vps45	chr3:95999832-96058466	-	protein_coding	372	468	507	419	386	390
ENSMUSG00000015748.13	Prpf3	chr3:95830124-95855885	-	protein_coding	532	631	744	551	627	493
ENSMUSG00000015749.12	Anp32e	chr3:95929246-95947390	+	protein_coding	864	1340	1462	1485	1197	981
ENSMUSG00000015750.15	Aph1a	chr3:95893969-95898288	+	protein_coding	690	861	753	1188	916	922
ENSMUSG00000015755.16	Tab2	chr10:7905653-7956230	-	protein_coding	2512	3458	2552	3533	3276	3452
ENSMUSG00000015757.10	Ppil4	chr10:7792891-7823135	+	protein_coding	1164	1280	1331	1347	1283	1263
ENSMUSG00000015759.11	Cnih1	chr14:46775567-46788411	-	protein_coding	1288	1579	1767	1270	1434	1180
ENSMUSG00000015766.14	Eps8	chr6:137477245-137654876	-	protein_coding	833	1754	1813	2407	1286	1683
ENSMUSG00000015776.12	Med22	chr2:26905262-26910677	-	protein_coding	1425	1743	1116	1437	1692	1376
ENSMUSG00000015787.15	Abo	chr2:26842503-26864979	-	protein_coding	7362	7651	7364	5243	6337	5952
ENSMUSG00000015790.16	Surf1	chr2:26913381-26916530	-	protein_coding	470	625	634	764	683	592
ENSMUSG00000015804.14	Med28	chr5:45520229-45529276	+	protein_coding	440	620	576	667	618	485
ENSMUSG00000015806.12	Qdpr	chr5:45434021-45450236	-	protein_coding	1014	672	1102	1213	1149	799
ENSMUSG00000015812.8	Gnrh1	chr14:67745181-67749439	+	protein_coding	14	20	23	13	26	7
ENSMUSG00000015829.13	Tnr	chr1:159523769-159931729	+	protein_coding	0	0	0	0	0	0
ENSMUSG00000015837.15	Sqstm1	chr11:50199366-50210827	-	protein_coding	9151	11969	10619	10511	8868	9689
ENSMUSG00000015839.6	Nfe2l2	chr2:75675513-75704641	-	protein_coding	1424	1991	2047	2305	2123	1875
ENSMUSG00000015843.10	Rxrg	chr1:167598384-167639623	+	protein_coding	0	0	0	0	6	0
ENSMUSG00000015846.14	Rxra	chr2:27676440-27762957	+	protein_coding	2066	2402	1976	2708	2279	2404
ENSMUSG00000015850.11	Adamtsl4	chr3:95676201-95687917	-	protein_coding	70	140	64	276	131	98
ENSMUSG00000015852.13	Fcrls	chr3:87250758-87263738	-	protein_coding	242	764	700	274	454	310
ENSMUSG00000015854.7	Cd5l	chr3:87357881-87371073	+	protein_coding	34	163	83	41	48	47
ENSMUSG00000015869.16	Prpsap1	chr11:116470845-116494202	-	protein_coding	680	663	607	721	683	611
ENSMUSG00000015879.8	Fam184b	chr5:45529705-45639614	-	protein_coding	14	22	19	12	4	13
ENSMUSG00000015880.13	Ncapg	chr5:45669919-45700546	+	protein_coding	23	110	204	33	36	75
ENSMUSG00000015882.17	Lcorl	chr5:45697181-45857615	-	protein_coding	1714	1996	1888	1736	1537	1606
ENSMUSG00000015889.8	Lta4h	chr10:93453411-93484875	+	protein_coding	1027	1173	1035	1149	1257	1080
ENSMUSG00000015890.2	Amdhd1	chr10:93523338-93540033	-	protein_coding	0	0	0	0	0	0
ENSMUSG00000015932.8	Dstn	chr2:143915320-143943324	+	protein_coding	11093	12743	13843	12433	12668	10170
ENSMUSG00000015937.15	H2afy	chr13:56073619-56136361	-	protein_coding	1433	1801	1675	2000	1549	1529
ENSMUSG00000015942.9	Gtf2ird2	chr5:134184019-134224355	+	protein_coding	128	86	142	298	226	148
ENSMUSG00000015943.11	Bola1	chr3:96196588-96219709	-	protein_coding	362	420	499	294	344	44
ENSMUSG00000015944.9	Gatsl2	chr5:134099711-134144343	+	protein_coding	430	467	425	598	441	602
ENSMUSG00000015947.10	Fcgr1	chr3:96282909-96293969	-	protein_coding	117	317	212	351	276	273
ENSMUSG00000015950.13	Ncf1	chr5:134220053-134229625	-	protein_coding	149	410	495	348	409	350
ENSMUSG00000015957.12	Wnt11	chr7:98835112-98855195	+	protein_coding	8	16	12	10	16	8
ENSMUSG00000015961.8	Adss	chr1:177762962-177796511	-	protein_coding	1374	1780	1940	1982	1966	1788
ENSMUSG00000015962.5	1700016C15Rik	chr1:177729814-177753324	+	protein_coding	8	12	15	161	143	58
ENSMUSG00000015966.17	Il17rb	chr14:29996135-30008896	-	protein_coding	43	37	54	74	54	41
ENSMUSG00000015968.17	Cacna1d	chr14:30039939-30491455	-	protein_coding	140	123	87	157	139	97
ENSMUSG00000015970.19	Chdh	chr14:30009023-30040527	+	protein_coding	2238	2227	2116	4085	3103	3388
ENSMUSG00000015971.5	Actr8	chr14:29978337-30006354	+	protein_coding	807	961	842	1005	903	971
ENSMUSG00000015980.14	Lrrc27	chr7:139212988-139242979	+	protein_coding	20	16	23	0	5	14
ENSMUSG00000015981.12	Stk32c	chr7:139103638-139213307	-	protein_coding	8	9	15	18	4	8
ENSMUSG00000015994.10	Fnta	chr8:25998722-26015650	-	protein_coding	863	973	940	1006	1067	871
ENSMUSG00000016018.4	Skiv2l2	chr13:112867418-112927398	-	protein_coding	1008	1291	1304	1399	1312	1139
ENSMUSG00000016024.9	Lbp	chr2:158306493-158332852	+	protein_coding	86	173	123	238	202	157
ENSMUSG00000016028.10	Celsr1	chr15:85898929-86033777	-	protein_coding	594	666	574	2666	1450	1171
ENSMUSG00000016087.13	Fli1	chr9:32422204-32542861	-	protein_coding	201	348	371	320	219	282
ENSMUSG00000016128.14	Stard13	chr5:151037510-151233836	-	protein_coding	437	422	379	440	443	434
ENSMUSG00000016150.15	Tenm1	chrX:42527866-43429126	-	protein_coding	0	0	0	0	0	0
ENSMUSG00000016179.11	Camk1g	chr1:193346346-193370298	-	protein_coding	0	4	8	4	12	0
ENSMUSG00000016181.9	Diexf	chr1:193091104-193130272	-	protein_coding	367	425	319	317	293	224
ENSMUSG00000016194.14	Hsd11b1	chr1:193221634-193264075	-	protein_coding	173	287	292	380	386	206
ENSMUSG00000016200.14	Syt14	chr1:192891233-193035775	-	protein_coding	0	0	0	0	0	4
ENSMUSG00000016206.6	H2-M3	chr17:37270220-37274484	+	protein_coding	135	203	128	218	262	151
ENSMUSG00000016239.11	Lonrf3	chrX:36328353-36362341	+	protein_coding	133	159	108	206	103	129
ENSMUSG00000016252.7	Atp5e	chr2:174461072-174464105	-	protein_coding	1144	1272	1016	1256	1164	993
ENSMUSG00000016253.12	Nelfcd	chr2:174415804-174427502	+	protein_coding	378	470	502	577	592	484
ENSMUSG00000016255.5	Tubb1	chr2:174450695-174457882	+	protein_coding	4	0	0	0	0	2
ENSMUSG00000016256.10	Ctsz	chr2:174427493-174439039	-	protein_coding	1946	3413	3277	2690	2824	2524
ENSMUSG00000016257.15	Prelid3b	chr2:174465067-174473081	-	protein_coding	1320	1732	1794	1189	1259	1155
ENSMUSG00000016262.14	Sertad4	chr1:192844488-192855756	-	protein_coding	757	777	763	1816	1040	1042
ENSMUSG00000016283.13	H2-M2	chr17:37480851-37483552	-	protein_coding	91	175	86	105	88	146
ENSMUSG00000016308.12	Ube2a	chrX:36873900-36884222	+	protein_coding	417	523	575	525	548	529
ENSMUSG00000016319.3	Slc25a5	chrX:36795651-36798807	+	protein_coding	5020	5575	5164	5336	5145	5132
ENSMUSG00000016327.9	Atp1b4	chrX:38316184-38336769	+	protein_coding	0	0	0	0	0	0
ENSMUSG00000016344.14	Ppdpf	chr2:181187247-181188771	+	protein_coding	293	358	331	562	428	292
ENSMUSG00000016346.17	Kcnq2	chr2:181075579-181135300	-	protein_coding	352	538	582	311	283	256
ENSMUSG00000016349.10	Eef1a2	chr2:181147653-181157014	-	protein_coding	0	0	0	4	0	43
ENSMUSG00000016356.18	Col20a1	chr2:180986535-181018363	+	protein_coding	150	170	114	163	132	146
ENSMUSG00000016382.15	Pls3	chrX:75785654-75875182	-	protein_coding	846	1085	1091	1699	1439	1427
ENSMUSG00000016386.15	Mpped2	chr2:106693269-106868356	+	protein_coding	253	268	405	275	258	249
ENSMUSG00000016409.4	Nkap	chrX:37126795-37150746	+	protein_coding	408	571	450	523	547	451
ENSMUSG00000016427.7	Ndufa1	chrX:37187588-37191163	-	protein_coding	1248	1412	1604	1297	1241	904
ENSMUSG00000016458.14	Wt1	chr2:105126529-105173616	+	protein_coding	0	0	0	0	0	0
ENSMUSG00000016477.18	E2f3	chr13:29906575-29986063	-	protein_coding	392	461	530	545	455	427
ENSMUSG00000016481.15	Cr1l	chr1:195097382-195131586	-	protein_coding	1789	1645	1685	2309	2054	1661
ENSMUSG00000016487.15	Ppfibp1	chr6:146888487-147032025	+	protein_coding	2522	2786	2717	2797	2792	3169
ENSMUSG00000016493.13	Cd46	chr1:195036826-195092249	-	protein_coding	87	125	154	160	128	122
ENSMUSG00000016494.9	Cd34	chr1:194938819-194961279	+	protein_coding	399	965	899	684	835	677
ENSMUSG00000016495.12	Plgrkt	chr19:29348599-29367390	-	protein_coding	347	492	352	544	467	370
ENSMUSG00000016496.7	Cd274	chr19:29367455-29388095	+	protein_coding	103	253	148	211	137	199
ENSMUSG00000016498.9	Pdcd1lg2	chr19:29410919-29471157	+	protein_coding	8	14	16	8	4	4
ENSMUSG00000016503.16	Gtf3a	chr5:146948657-146955614	+	protein_coding	577	603	477	683	529	626
ENSMUSG00000016510.11	Mtif3	chr5:146951573-146963800	-	protein_coding	319	467	413	425	429	421
ENSMUSG00000016520.7	Lnx2	chr5:147016655-147076586	-	protein_coding	1179	1423	1465	1023	935	1093
ENSMUSG00000016524.12	Il19	chr1:130932656-130940115	-	protein_coding	0	0	0	0	0	0
ENSMUSG00000016526.8	Dyrk3	chr1:131127455-131138340	-	protein_coding	100	183	176	258	154	190
ENSMUSG00000016528.10	Mapkapk2	chr1:131053700-131097826	-	protein_coding	1046	1477	1286	1769	1519	1414
ENSMUSG00000016529.5	Il10	chr1:131019845-131024974	+	protein_coding	0	11	0	12	11	4
ENSMUSG00000016534.15	Lamp2	chrX:38401357-38456454	-	protein_coding	5473	6996	6993	9342	8572	6916
ENSMUSG00000016541.9	Atxn10	chr15:85336381-85463836	+	protein_coding	1339	1371	1284	1368	1324	1148
ENSMUSG00000016552.13	Foxred2	chr15:77940522-77956722	-	protein_coding	279	339	264	524	488	446
ENSMUSG00000016554.8	Eif3d	chr15:77958998-77970824	-	protein_coding	3460	3638	3603	3553	3109	3106
ENSMUSG00000016559.14	H3f3b	chr11:116021912-116027962	-	protein_coding	12263	12572	14849	16409	14422	12095
ENSMUSG00000016619.9	Nup50	chr15:84923428-84942955	+	protein_coding	1615	2021	1779	1466	1618	1721
ENSMUSG00000016624.15	Phf21b	chr15:84785381-84856049	-	protein_coding	87	64	65	45	67	65
ENSMUSG00000016626.10	Nlrp14	chr7:107166990-107198102	+	protein_coding	0	0	0	0	0	0
ENSMUSG00000016637.6	Ift27	chr15:78159465-78174108	-	protein_coding	316	280	323	399	287	301
ENSMUSG00000016664.14	Pacsin2	chr15:83375607-83464606	-	protein_coding	1470	1709	2364	3071	2600	2290
ENSMUSG00000016756.17	Cmah	chr13:24327404-24477377	+	protein_coding	166	78	329	250	69	362
ENSMUSG00000016757.10	Ttll12	chr15:83575119-83595157	-	protein_coding	413	466	502	494	376	359
ENSMUSG00000016758.3	Bik	chr15:83526862-83544635	+	protein_coding	224	200	215	280	207	192
ENSMUSG00000016763.14	Scube1	chr15:83602583-83725021	-	protein_coding	16	12	42	35	20	21
ENSMUSG00000016831.12	Tox4	chr14:52279146-52296401	+	protein_coding	1781	2118	1977	1960	1636	1771
ENSMUSG00000016833.14	Mrps18c	chr5:100798627-100804471	+	protein_coding	412	531	465	483	599	471
ENSMUSG00000016918.15	Sulf1	chr1:12692277-12861192	+	protein_coding	109	127	131	138	129	139
ENSMUSG00000016921.14	Srsf6	chr2:162931528-162937121	+	protein_coding	7521	8821	7363	7569	7594	6577
ENSMUSG00000016933.17	Plcg1	chr2:160731300-160775760	+	protein_coding	697	737	456	1174	993	766
ENSMUSG00000016940.18	Kctd2	chr11:115420128-115431274	+	protein_coding	517	626	483	520	587	501
ENSMUSG00000016942.5	Tmprss6	chr15:78439668-78468634	-	protein_coding	0	0	0	0	0	0
ENSMUSG00000016946.5	Kctd5	chr17:24047734-24073485	-	protein_coding	251	285	287	329	283	289
ENSMUSG00000016982.6	Pom121l2	chr13:21981194-21988734	+	protein_coding	0	0	0	0	0	0
ENSMUSG00000016984.7	Etaa1	chr11:17938756-17953875	-	protein_coding	303	371	358	340	348	296
ENSMUSG00000016995.17	Matn4	chr2:164389393-164405160	-	protein_coding	10	8	0	17	6	4
ENSMUSG00000016998.2	Svs4	chr2:164275952-164278459	-	protein_coding	0	0	0	0	0	0
ENSMUSG00000017000.2	Svs6	chr2:164316751-164318453	+	protein_coding	0	0	0	0	0	0
ENSMUSG00000017002.14	Slpi	chr2:164354070-164389095	-	protein_coding	301	295	309	989	969	685
ENSMUSG00000017003.7	Svs3a	chr2:164289268-164291500	+	protein_coding	0	0	0	0	0	0
ENSMUSG00000017004.7	Svs5	chr2:164332740-164334396	+	protein_coding	0	0	0	0	0	0
ENSMUSG00000017007.9	Rbpjl	chr2:164403141-164415448	+	protein_coding	0	0	0	0	0	0
ENSMUSG00000017009.3	Sdc4	chr2:164424247-164443887	-	protein_coding	5673	5850	5452	8329	5134	5785
ENSMUSG00000017049.4	Ccdc70	chr8:21969775-21974041	+	protein_coding	0	0	0	0	0	0
ENSMUSG00000017057.9	Il13ra1	chrX:36112110-36171259	+	protein_coding	283	530	453	782	524	477
ENSMUSG00000017064.4	Prl5a1	chr13:28142484-28151611	+	protein_coding	0	0	0	0	0	0
ENSMUSG00000017119.19	Nbr1	chr11:101552149-101581951	+	protein_coding	8246	9578	8929	8166	8228	7159
ENSMUSG00000017132.17	Cyth1	chr11:118132019-118248592	-	protein_coding	696	963	831	933	878	950
ENSMUSG00000017144.8	Rnd3	chr2:51130438-51149111	-	protein_coding	160	268	249	391	289	189
ENSMUSG00000017146.12	Brca1	chr11:101488764-101551955	-	protein_coding	18	124	168	63	57	33
ENSMUSG00000017165.1	Gast	chr11:100334407-100336996	+	protein_coding	0	0	0	0	0	0
ENSMUSG00000017167.6	Cntnap1	chr11:101170523-101190724	+	protein_coding	116	130	93	119	77	92
ENSMUSG00000017176.17	Nt5c3b	chr11:100422321-100441808	-	protein_coding	372	441	538	492	505	370
ENSMUSG00000017188.3	Coa3	chr11:101277968-101279114	-	protein_coding	807	859	880	803	690	615
ENSMUSG00000017195.15	Zpbp2	chr11:98551097-98558665	+	protein_coding	0	0	0	0	0	4
ENSMUSG00000017204.4	Gsdma	chr11:98664351-98677708	+	protein_coding	0	0	0	0	0	0
ENSMUSG00000017210.14	Med24	chr11:98704591-98729435	-	protein_coding	620	589	561	702	620	700
ENSMUSG00000017211.14	Gsdma2	chr11:98646759-98657964	+	protein_coding	0	0	0	0	0	0
ENSMUSG00000017221.14	Psmd3	chr11:98682554-98695979	+	protein_coding	1980	2366	1769	2552	2423	2307
ENSMUSG00000017264.16	Exosc10	chr4:148558429-148582401	+	protein_coding	835	986	927	1039	941	737
ENSMUSG00000017286.15	Glod4	chr11:76120987-76243725	-	protein_coding	1497	1633	1540	1619	1563	1382
ENSMUSG00000017288.15	Vps53	chr11:76046226-76179647	-	protein_coding	880	1179	1071	1114	1037	1093
ENSMUSG00000017291.13	Taok1	chr11:77529162-77607815	-	protein_coding	2364	2552	2519	2677	2177	2170
ENSMUSG00000017299.13	Dnttip1	chr2:164745983-164768607	+	protein_coding	401	488	514	563	604	505
ENSMUSG00000017300.9	Tnnc2	chr2:164777161-164779967	-	protein_coding	0	0	0	0	0	0
ENSMUSG00000017307.15	Acot8	chr2:164792768-164804882	-	protein_coding	132	123	154	204	255	171
ENSMUSG00000017309.11	Cd300lg	chr11:102041509-102055620	+	protein_coding	102	115	136	147	141	189
ENSMUSG00000017310.7	Spint4	chr2:164698501-164702453	+	protein_coding	0	0	0	0	0	0
ENSMUSG00000017311.15	Pyy	chr11:102106676-102107832	-	protein_coding	0	0	0	0	0	0
ENSMUSG00000017314.12	Mpp2	chr11:102057015-102088515	-	protein_coding	16	38	24	48	32	31
ENSMUSG00000017316.13	Ppy	chr11:102099930-102101319	-	protein_coding	0	0	0	0	0	0
ENSMUSG00000017344.4	Vtn	chr11:78499091-78502324	+	protein_coding	48	67	70	40	45	56
ENSMUSG00000017376.15	Nlk	chr11:78567168-78697373	-	protein_coding	918	870	628	834	888	685
ENSMUSG00000017386.10	Traf4	chr11:78158499-78165589	-	protein_coding	301	372	310	382	400	413
ENSMUSG00000017390.15	Aldoc	chr11:78322968-78327781	+	protein_coding	61	36	45	298	182	110
ENSMUSG00000017400.10	Stac2	chr11:98036623-98053462	-	protein_coding	32	23	23	23	37	46
ENSMUSG00000017404.12	Rpl19	chr11:98026710-98030492	+	protein_coding	10970	11840	12788	12835	13108	11158
ENSMUSG00000017405.14	Nek8	chr11:78166106-78176675	-	protein_coding	35	44	45	60	86	83
ENSMUSG00000017412.15	Cacnb4	chr2:52428320-52676831	-	protein_coding	65	40	58	113	120	90
ENSMUSG00000017417.14	Plxdc1	chr11:97923238-97986444	-	protein_coding	33	35	44	54	13	31
ENSMUSG00000017418.13	Arl5b	chr2:15049395-15082456	+	protein_coding	396	235	344	1359	341	797
ENSMUSG00000017421.18	Zfp207	chr11:80383279-80405733	+	protein_coding	2156	2653	2812	2596	2710	2365
ENSMUSG00000017428.16	Psmd11	chr11:80428615-80473248	+	protein_coding	1872	1985	1777	1858	1817	1806
ENSMUSG00000017446.14	C1qtnf1	chr11:118428203-118449963	+	protein_coding	106	158	111	481	321	272
ENSMUSG00000017453.4	Pipox	chr11:77880615-77894096	-	protein_coding	4	4	0	0	0	0
ENSMUSG00000017466.9	Timp2	chr11:118301069-118355740	-	protein_coding	1578	3090	2391	3741	3461	3031
ENSMUSG00000017478.15	Zc3h18	chr8:122376609-122417360	+	protein_coding	1285	1404	1386	1537	1237	1339
ENSMUSG00000017485.11	Top2b	chr14:16365179-16435462	+	protein_coding	3479	3761	3972	4277	4015	4130
ENSMUSG00000017491.9	Rarb	chr14:16430839-16819156	-	protein_coding	6	24	35	88	85	32
ENSMUSG00000017493.12	Igfbp4	chr11:99041244-99054392	+	protein_coding	776	1464	1159	1621	539	1491
ENSMUSG00000017499.15	Cdc6	chr11:98907801-98923940	+	protein_coding	75	121	249	56	41	39
ENSMUSG00000017548.15	Suz12	chr11:79993106-80034123	+	protein_coding	1585	1876	1471	1682	1560	758
ENSMUSG00000017550.14	Atad5	chr11:80089400-80135794	+	protein_coding	108	194	159	98	176	144
ENSMUSG00000017561.16	Crlf3	chr11:80046493-80080991	-	protein_coding	268	367	298	346	335	302
ENSMUSG00000017588.2	Krt27	chr11:99345565-99351104	-	protein_coding	0	0	0	0	0	0
ENSMUSG00000017607.9	Tns4	chr11:99065678-99089306	-	protein_coding	99	142	134	320	176	229
ENSMUSG00000017615.12	Tnfaip1	chr11:78522850-78536332	-	protein_coding	1076	1293	1108	1215	978	953
ENSMUSG00000017631.18	Abr	chr11:76416734-76622314	-	protein_coding	917	1440	1085	1210	956	1096
ENSMUSG00000017639.13	Rab11fip4	chr11:79591212-79698023	+	protein_coding	3290	3635	3235	4055	3429	3516
ENSMUSG00000017652.16	Cd40	chr2:165055627-165072948	+	protein_coding	8	54	30	74	45	57
ENSMUSG00000017664.16	Slc35c2	chr2:165276554-165287869	-	protein_coding	3474	3629	3209	2909	2941	2479
ENSMUSG00000017667.9	Zfp334	chr2:165374264-165388259	-	protein_coding	42	33	68	83	50	60
ENSMUSG00000017670.16	Elmo2	chr2:165288031-165326479	-	protein_coding	466	803	522	670	656	509
ENSMUSG00000017677.11	Wsb1	chr11:79239372-79254671	-	protein_coding	977	1255	1190	1025	958	801
ENSMUSG00000017679.16	Ttpal	chr2:163602314-163619013	+	protein_coding	147	163	182	208	96	147
ENSMUSG00000017686.16	Rhot1	chr11:80209019-80267907	+	protein_coding	943	1203	1165	1033	1177	1012
ENSMUSG00000017688.14	Hnf4g	chr3:3508030-3658052	+	protein_coding	0	0	0	0	0	0
ENSMUSG00000017692.8	Rhbdl3	chr11:80300912-80355955	+	protein_coding	8	45	41	127	68	62
ENSMUSG00000017697.3	Ada	chr2:163726584-163750239	-	protein_coding	81	108	165	105	112	118
ENSMUSG00000017707.9	Serinc3	chr2:163623272-163645131	-	protein_coding	15435	18161	17074	23809	23754	23429
ENSMUSG00000017713.9	Tha1	chr11:117867952-117873481	-	protein_coding	237	314	193	295	226	194
ENSMUSG00000017715.11	Pgs1	chr11:117986292-118024011	+	protein_coding	935	1081	1053	1140	896	1002
ENSMUSG00000017716.15	Birc5	chr11:117849251-117855743	+	protein_coding	64	239	320	66	55	80
ENSMUSG00000017718.15	Afmid	chr11:117825924-117839908	+	protein_coding	44	62	55	87	192	58
ENSMUSG00000017720.2	Trp53tg5	chr2:164470301-164473724	-	protein_coding	0	0	0	0	0	0
ENSMUSG00000017721.15	Pigt	chr2:164497520-164508301	+	protein_coding	1440	1680	1569	2116	1879	1588
ENSMUSG00000017723.11	Wfdc2	chr2:164562413-164568510	+	protein_coding	111	112	121	897	533	241
ENSMUSG00000017724.14	Etv4	chr11:101769742-101785371	-	protein_coding	8	9	4	14	11	28
ENSMUSG00000017733.4	Eppin	chr2:164588343-164593594	-	protein_coding	0	0	0	0	0	0
ENSMUSG00000017734.15	Dbndd2	chr2:164486106-164493319	+	protein_coding	181	203	214	240	227	199
ENSMUSG00000017737.2	Mmp9	chr2:164940780-164955850	+	protein_coding	20	16	38	77	56	28
ENSMUSG00000017740.17	Slc12a5	chr2:164960802-164999731	+	protein_coding	4	12	0	16	4	17
ENSMUSG00000017747.13	Ghdc	chr11:100766032-100770957	-	protein_coding	219	255	235	276	233	264
ENSMUSG00000017754.13	Pltp	chr2:164839518-164857711	-	protein_coding	736	1727	1468	1313	1265	1199
ENSMUSG00000017756.9	Slc12a7	chr13:73733094-73816754	+	protein_coding	107	167	182	248	162	215
ENSMUSG00000017760.15	Ctsa	chr2:164832873-164841032	+	protein_coding	1233	1683	1715	1840	2128	1675
ENSMUSG00000017764.2	Zswim1	chr2:164822686-164826871	+	protein_coding	230	285	221	217	239	253
ENSMUSG00000017765.17	Slc12a4	chr8:105943590-105966097	-	protein_coding	118	222	144	238	185	212
ENSMUSG00000017767.3	Spata25	chr2:164826389-164828537	-	protein_coding	0	4	0	0	0	4
ENSMUSG00000017774.19	Myo1c	chr11:75650504-75673910	+	protein_coding	7635	9428	8255	9106	8128	8935
ENSMUSG00000017776.15	Crk	chr11:75679259-75706908	+	protein_coding	1225	1505	1219	1488	3411	3112
ENSMUSG00000017778.14	Cox7c	chr13:86044816-86046904	-	protein_coding	2629	2735	3193	2535	2888	2221
ENSMUSG00000017781.17	Pitpna	chr11:75588097-75628804	+	protein_coding	2624	2537	2840	2295	2108	2488
ENSMUSG00000017801.15	Mlx	chr11:101087277-101092207	+	protein_coding	643	702	616	619	680	573
ENSMUSG00000017802.14	Retreg3	chr11:101096322-101119893	-	protein_coding	1328	1482	1333	1541	1449	437
ENSMUSG00000017817.11	Jph2	chr2:163336242-163397993	-	protein_coding	98	164	114	162	168	183
ENSMUSG00000017830.15	Dhx58	chr11:100694884-100704271	-	protein_coding	164	337	251	832	537	287
ENSMUSG00000017831.7	Rab5a	chr17:53479234-53507671	+	protein_coding	2377	2771	2424	2629	2488	2355
ENSMUSG00000017832.2	Hspb9	chr11:100713850-100714575	+	protein_coding	0	0	0	0	0	4
ENSMUSG00000017837.12	Nkiras2	chr11:100619244-100627607	+	protein_coding	269	456	365	245	186	184
ENSMUSG00000017843.14	Ppp2r5c	chr12:110447120-110583062	+	protein_coding	2546	3141	2859	3107	2802	2794
ENSMUSG00000017858.12	Ift52	chr2:163017354-163046141	+	protein_coding	1239	1191	1240	1354	1150	1094
ENSMUSG00000017861.11	Mybl2	chr2:163054687-163084688	+	protein_coding	97	115	56	80	64	28
ENSMUSG00000017868.16	Sgk2	chr2:162987330-163014127	+	protein_coding	0	0	0	0	0	0
ENSMUSG00000017897.18	Eya2	chr2:165595032-165771727	+	protein_coding	869	1490	1535	2201	1428	1645
ENSMUSG00000017922.14	Prl3c1	chr13:27196659-27203749	+	protein_coding	0	0	0	0	0	0
ENSMUSG00000017929.13	B4galt5	chr2:167298444-167349183	-	protein_coding	81	270	168	209	144	187
ENSMUSG00000017943.15	Gdap1l1	chr2:163438476-163455324	+	protein_coding	0	0	8	0	0	0
ENSMUSG00000017950.16	Hnf4a	chr2:163506808-163572910	+	protein_coding	0	0	0	0	0	0
ENSMUSG00000017969.13	Ptgis	chr2:167191805-167240604	-	protein_coding	8	18	0	43	31	11
ENSMUSG00000017978.18	Cadps2	chr6:23262773-23839421	-	protein_coding	1140	1179	1130	1827	1434	1165
ENSMUSG00000017999.16	Ddx27	chr2:167015193-167034947	+	protein_coding	1263	1394	1320	1474	1317	1207
ENSMUSG00000018001.18	Cyth3	chr5:143622447-143710250	+	protein_coding	719	801	775	976	800	922
ENSMUSG00000018008.7	Cyth4	chr15:78597047-78622019	+	protein_coding	299	879	752	763	708	570
ENSMUSG00000018012.11	Rac3	chr11:120721470-120723969	+	protein_coding	89	94	64	196	133	68
ENSMUSG00000018040.9	Rrp7a	chr15:83113433-83122801	-	protein_coding	1069	1275	1190	1187	1190	1043
ENSMUSG00000018042.17	Cyb5r3	chr15:83153494-83172592	-	protein_coding	2112	1922	2088	4346	3072	2919
ENSMUSG00000018068.13	Ints2	chr11:86210681-86257575	-	protein_coding	699	944	676	505	534	542
ENSMUSG00000018076.12	Med13l	chr5:118560679-118765438	+	protein_coding	1347	1663	1282	1826	1367	1679
ENSMUSG00000018102.5	Hist1h2bc	chr13:23684199-23692908	+	protein_coding	1618	1780	2002	1102	1252	945
ENSMUSG00000018126.15	Baiap2l2	chr15:79258195-79285537	-	protein_coding	0	0	0	0	0	0
ENSMUSG00000018143.10	Mafk	chr5:139791513-139802653	+	protein_coding	471	621	463	640	495	563
ENSMUSG00000018160.15	Med1	chr11:98152154-98193293	-	protein_coding	1533	1637	1441	1729	1407	1503
ENSMUSG00000018166.8	Erbb3	chr10:128567523-128589652	-	protein_coding	4254	4210	3971	5585	4113	4863
ENSMUSG00000018167.10	Stard3	chr11:98358368-98381112	+	protein_coding	517	705	590	848	690	684
ENSMUSG00000018168.8	Ikzf3	chr11:98464902-98546031	-	protein_coding	84	186	127	206	167	259
ENSMUSG00000018169.12	Mfng	chr15:78755882-78773475	-	protein_coding	48	63	63	85	34	87
ENSMUSG00000018171.9	Vmp1	chr11:86583865-86683836	-	protein_coding	3715	4626	4470	4387	4200	3581
ENSMUSG00000018189.12	Uchl5	chr1:143777272-143807466	+	protein_coding	1693	1831	2016	1430	1732	1548
ENSMUSG00000018196.18	Glrx2	chr1:143716338-143749676	+	protein_coding	682	930	903	824	938	772
ENSMUSG00000018199.8	Trove2	chr1:143750790-143777068	-	protein_coding	1672	1828	1784	2005	1791	1829
ENSMUSG00000018209.15	Stk4	chr2:164070322-164155524	+	protein_coding	1107	1547	1517	1352	1263	1317
ENSMUSG00000018211.13	Wfdc15b	chr2:164214454-164221660	-	protein_coding	0	0	0	0	0	0
ENSMUSG00000018217.12	Pmp22	chr11:63128982-63159547	+	protein_coding	287	516	458	556	239	440
ENSMUSG00000018238.6	Gdf9	chr11:53431023-53437904	+	protein_coding	8	4	4	12	8	0
ENSMUSG00000018239.9	Zcchc10	chr11:53324679-53333301	+	protein_coding	199	204	275	297	296	233
ENSMUSG00000018259.13	Prl8a2	chr13:27345673-27354216	+	protein_coding	0	0	0	0	0	0
ENSMUSG00000018263.11	Tbx5	chr5:119832668-119885219	+	protein_coding	0	0	0	4	0	0
ENSMUSG00000018286.6	Psmb6	chr11:70525367-70527858	+	protein_coding	2366	2881	2963	2851	2996	2575
ENSMUSG00000018287.12	Spag7	chr11:70663771-70669416	-	protein_coding	755	875	968	914	897	709
ENSMUSG00000018293.4	Pfn1	chr11:70651850-70654644	-	protein_coding	3560	5045	2548	5009	4335	4337
ENSMUSG00000018322.10	Tomm34	chr2:164053540-164071169	-	protein_coding	991	1122	1063	919	817	743
ENSMUSG00000018326.9	Ywhab	chr2:163994960-164018588	+	protein_coding	2893	3619	3222	3869	3193	3129
ENSMUSG00000018334.18	Ksr1	chr11:79013440-79146407	-	protein_coding	54	83	108	139	105	130
ENSMUSG00000018339.11	Gpx3	chr11:54902453-54910377	+	protein_coding	373	733	860	550	524	692
ENSMUSG00000018340.13	Anxa6	chr11:54979108-55033445	-	protein_coding	4195	4771	4682	5520	4473	4492
ENSMUSG00000018341.12	Il12rb2	chr6:67291318-67376188	-	protein_coding	8	23	16	12	18	0
ENSMUSG00000018347.16	Zkscan6	chr11:65807175-65829239	+	protein_coding	336	390	326	446	366	310
ENSMUSG00000018362.14	Kpna2	chr11:106988629-106999541	-	protein_coding	1085	1586	1681	1065	1274	1162
ENSMUSG00000018363.16	Smurf2	chr11:106820066-106920715	-	protein_coding	1120	1537	1380	1472	1249	1378
ENSMUSG00000018372.13	Cep95	chr11:106789252-106819930	+	protein_coding	316	379	385	315	314	295
ENSMUSG00000018377.10	Vezf1	chr11:88068279-88084729	+	protein_coding	1514	1716	1553	2307	1750	2060
ENSMUSG00000018378.13	Cuedc1	chr11:88098058-88194140	+	protein_coding	846	769	494	1205	866	652
ENSMUSG00000018379.17	Srsf1	chr11:88047373-88053755	+	protein_coding	2194	2793	2089	2423	2143	2325
ENSMUSG00000018381.15	Abi3	chr11:95830074-95842476	-	protein_coding	76	163	102	125	120	103
ENSMUSG00000018387.12	Shroom1	chr11:53457205-53467766	+	protein_coding	1547	1443	1440	1196	1226	1155
ENSMUSG00000018395.19	Kif3a	chr11:53567379-53601967	+	protein_coding	289	319	305	370	359	246
ENSMUSG00000018398.18	Sept8	chr11:53519257-53549565	+	protein_coding	735	974	940	1118	851	919
ENSMUSG00000018401.17	Mtmr4	chr11:87592162-87616302	+	protein_coding	1321	1523	1072	1100	1121	828
ENSMUSG00000018405.7	Mrm1	chr11:84813061-84819515	-	protein_coding	149	176	138	209	165	127
ENSMUSG00000018411.17	Mapt	chr11:104231390-104332090	+	protein_coding	43	36	36	53	20	31
ENSMUSG00000018412.16	Kansl1	chr11:104333229-104468861	-	protein_coding	1618	1858	1445	1988	1640	1762
ENSMUSG00000018415.14	Gid4	chr11:60417145-60450927	+	protein_coding	2309	2511	2229	2112	1853	2043
ENSMUSG00000018417.14	Myo1b	chr1:51749765-51916071	-	protein_coding	764	904	940	1210	1038	1039
ENSMUSG00000018425.18	Dhx40	chr11:86768846-86807746	-	protein_coding	1489	1623	1582	1486	1342	1417
ENSMUSG00000018427.7	Ypel2	chr11:86936425-86993707	-	protein_coding	709	679	536	848	502	589
ENSMUSG00000018428.15	Akap1	chr11:88830792-88864586	-	protein_coding	381	489	424	527	393	464
ENSMUSG00000018433.14	Nol11	chr11:107166663-107189381	-	protein_coding	584	727	686	695	738	626
ENSMUSG00000018442.13	Derl2	chr11:71007164-71019841	-	protein_coding	2725	3086	3238	2427	2707	2331
ENSMUSG00000018446.8	C1qbp	chr11:70977836-70983026	-	protein_coding	989	1111	1154	1364	1129	1103
ENSMUSG00000018449.12	Rpain	chr11:70970213-70977833	+	protein_coding	158	186	239	243	269	161
ENSMUSG00000018459.15	Slc13a3	chr2:165405028-165473230	-	protein_coding	46	110	134	40	86	47
ENSMUSG00000018470.8	Kcnab3	chr11:69326258-69333042	+	protein_coding	107	127	85	256	202	250
ENSMUSG00000018474.17	Chd3	chr11:69343273-69369406	-	protein_coding	6333	6880	6627	7929	6054	6127
ENSMUSG00000018476.7	Kdm6b	chr11:69398508-69413675	-	protein_coding	1871	2033	1852	2318	1737	1961
ENSMUSG00000018479.12	1700125H20Rik	chr11:85170404-85181145	+	protein_coding	0	0	0	0	0	0
ENSMUSG00000018481.9	Appbp2	chr11:85187262-85235130	-	protein_coding	2603	2769	2717	2083	1846	1760
ENSMUSG00000018486.2	Wnt9b	chr11:103727364-103749821	-	protein_coding	0	0	0	0	0	0
ENSMUSG00000018500.2	Adora2b	chr11:62248984-62266453	+	protein_coding	31	76	79	5	14	10
ENSMUSG00000018501.17	Ncor1	chr11:62316426-62458541	-	protein_coding	5079	5410	5334	5940	4990	5504
ENSMUSG00000018507.16	Trpv2	chr11:62574486-62600515	+	protein_coding	65	167	104	112	136	121
ENSMUSG00000018509.8	Cenpv	chr11:62524946-62539261	-	protein_coding	456	517	671	487	521	485
ENSMUSG00000018537.16	Pcgf2	chr11:97688823-97700497	-	protein_coding	252	325	323	665	406	443
ENSMUSG00000018541.10	Cwc25	chr11:97745481-97766556	-	protein_coding	394	432	463	620	473	464
ENSMUSG00000018543.8	1700001P01Rik	chr11:97771481-97775918	-	protein_coding	0	0	0	0	3	0
ENSMUSG00000018547.8	Pip4k2b	chr11:97715157-97744704	-	protein_coding	257	460	366	549	418	406
ENSMUSG00000018548.15	Trim37	chr11:87127077-87220683	+	protein_coding	900	1023	1184	1051	810	911
ENSMUSG00000018554.13	Ybx2	chr11:69935796-69941605	+	protein_coding	9	4	0	18	8	0
ENSMUSG00000018559.16	Ctdnep1	chr11:69981156-69990601	+	protein_coding	1208	1279	1274	1400	1272	1179
ENSMUSG00000018565.17	Elp5	chr11:69968222-69982517	-	protein_coding	499	570	510	458	499	360
ENSMUSG00000018566.14	Slc2a4	chr11:69942539-69948188	-	protein_coding	106	105	155	197	199	135
ENSMUSG00000018567.14	Gabarap	chr11:69991143-69994951	+	protein_coding	8327	8933	8942	7943	7851	6654
ENSMUSG00000018569.12	Cldn7	chr11:69964779-69967885	+	protein_coding	680	770	773	1231	999	905
ENSMUSG00000018570.17	2810408A11Rik	chr11:69897352-69900987	-	protein_coding	0	5	17	16	6	9
ENSMUSG00000018572.10	Phf23	chr11:69995777-70000009	+	protein_coding	495	600	660	900	725	567
ENSMUSG00000018574.14	Acadvl	chr11:70010183-70015411	-	protein_coding	1574	1692	1629	1756	1712	1664
ENSMUSG00000018581.15	Dnah11	chr12:117877982-118199043	-	protein_coding	253	230	91	145	194	138
ENSMUSG00000018583.5	G3bp1	chr11:55469685-55504838	+	protein_coding	2894	3305	3234	3370	3030	2829
ENSMUSG00000018585.9	Atox1	chr11:55446641-55461239	-	protein_coding	493	595	484	706	688	477
ENSMUSG00000018589.8	Glra2	chrX:165129017-165327393	-	protein_coding	0	0	0	0	0	0
ENSMUSG00000018593.13	Sparc	chr11:55394500-55423183	-	protein_coding	1979	3377	3462	3133	2061	3052
ENSMUSG00000018595.6	Glra4	chrX:136757674-136780141	-	protein_coding	0	0	0	0	0	0
ENSMUSG00000018599.5	Mief2	chr11:60728398-60732951	+	protein_coding	167	209	204	179	178	149
ENSMUSG00000018604.18	Tbx3	chr5:119670669-119684724	+	protein_coding	7	0	18	28	26	4
ENSMUSG00000018620.3	Mmp20	chr9:7628231-7674979	+	protein_coding	0	0	0	0	0	0
ENSMUSG00000018623.9	Mmp7	chr9:7692090-7699585	+	protein_coding	6	8	27	10	26	38
ENSMUSG00000018634.10	Crhr1	chr11:104132855-104175523	+	protein_coding	0	0	0	4	0	0
ENSMUSG00000018648.15	Dusp14	chr11:84048041-84069261	-	protein_coding	4	39	26	59	69	30
ENSMUSG00000018651.14	Tada2a	chr11:84078920-84129600	-	protein_coding	761	980	829	731	826	614
ENSMUSG00000018654.17	Ikzf1	chr11:11685003-11772926	+	protein_coding	171	363	369	361	76	120
ENSMUSG00000018656.5	Tcaf3	chr6:42584866-42597692	-	protein_coding	0	0	0	0	0	0
ENSMUSG00000018659.12	Pnpo	chr11:96937825-96943986	-	protein_coding	1020	1274	886	913	978	833
ENSMUSG00000018661.17	Cog1	chr11:113649169-113667054	+	protein_coding	1063	1219	1094	1349	1047	1130
ENSMUSG00000018666.13	Cbx1	chr11:96789127-96808640	+	protein_coding	1501	1503	1517	1563	1521	1344
ENSMUSG00000018669.14	Cdk5rap3	chr11:96907426-96916496	-	protein_coding	3117	3403	3629	2157	2524	2106
ENSMUSG00000018672.15	Copz2	chr11:96849870-96861203	+	protein_coding	1984	1967	2009	1750	1730	1403
ENSMUSG00000018677.9	Slc25a39	chr11:102402985-102407946	-	protein_coding	1505	1836	1975	1565	1461	1594
ENSMUSG00000018678.13	Sp2	chr11:96953341-96982959	-	protein_coding	271	285	294	499	403	422
ENSMUSG00000018697.14	Aatf	chr11:84422855-84513522	-	protein_coding	630	680	727	727	608	570
ENSMUSG00000018698.15	Lhx1	chr11:84518284-84525535	-	protein_coding	0	0	0	0	0	0
ENSMUSG00000018707.13	Dync1h1	chr12:110601452-110666945	+	protein_coding	7821	9883	8388	12352	9656	10431
ENSMUSG00000018727.19	Cpsf4l	chr11:113698172-113710017	-	protein_coding	8	13	5	31	42	17
ENSMUSG00000018733.10	Pex12	chr11:83294642-83302586	-	protein_coding	507	550	493	475	442	399
ENSMUSG00000018736.14	Ndel1	chr11:68821434-68871858	-	protein_coding	1159	1443	1299	1259	999	937
ENSMUSG00000018740.14	Slc25a35	chr11:68968131-68974365	+	protein_coding	821	916	1082	797	529	598
ENSMUSG00000018750.14	Zbtb4	chr11:69765912-69784023	+	protein_coding	752	1338	1630	1255	1962	1086
ENSMUSG00000018752.19	Tnfsfm13	chr11:69682577-69696098	-	protein_coding	777	937	1249	930	595	728
ENSMUSG00000018761.14	Mpdu1	chr11:69656697-69662642	-	protein_coding	680	891	596	826	840	620
ENSMUSG00000018765.5	Fxr2	chr11:69632990-69653297	+	protein_coding	1298	1688	1370	1568	1527	1228
ENSMUSG00000018770.9	Atp5g3	chr2:73908447-73911326	-	protein_coding	2648	2899	2703	2786	2525	2412
ENSMUSG00000018774.13	Cd68	chr11:69664213-69666153	-	protein_coding	411	1069	865	559	642	674
ENSMUSG00000018776.9	Slc35g3	chr11:69759890-69761968	-	protein_coding	0	0	0	0	0	0
ENSMUSG00000018796.13	Acsl1	chr8:46471037-46536051	+	protein_coding	1909	2451	1689	3521	5302	4626
ENSMUSG00000018800.14	Abca5	chr11:110269369-110337716	-	protein_coding	190	255	222	225	193	235
ENSMUSG00000018809.2	Smyd4	chr11:75348433-75405705	+	protein_coding	210	170	175	227	250	209
ENSMUSG00000018819.10	Lsp1	chr7:142460809-142494867	+	protein_coding	482	891	1135	781	629	799
ENSMUSG00000018820.13	Zfyve27	chr19:42163951-42194590	+	protein_coding	690	812	626	953	366	749
ENSMUSG00000018821.3	Avpi1	chr19:42123273-42129059	-	protein_coding	216	319	326	261	280	246
ENSMUSG00000018822.7	Sfrp5	chr19:42197971-42202252	-	protein_coding	517	467	507	871	671	592
ENSMUSG00000018830.8	Myh11	chr16:14194527-14291408	-	protein_coding	2943	3726	4046	4711	3952	4282
ENSMUSG00000018841.17	Rad51d	chr11:82876434-82890614	-	protein_coding	478	490	570	612	583	602
ENSMUSG00000018844.6	Fndc8	chr11:82892124-82900801	+	protein_coding	0	0	0	0	0	4
ENSMUSG00000018845.14	Unc45b	chr11:82910550-82943403	+	protein_coding	46	35	31	45	21	46
ENSMUSG00000018846.8	Pank3	chr11:35769484-35791285	+	protein_coding	917	1359	1088	1293	1227	1227
[truncated: 20,043 more rows]
