# Supplementary material for: Revealing the Angiopathy of Lacrimal Gland Lesion in Type 2 Diabetes
Source: Front Physiol. 2021 Aug 31;12:731234. doi: 10.3389/fphys.2021.731234 (PMC8438424; doi:10.3389/fphys.2021.731234)
Supplement: Supplementary file 4 [file Table_4.XLSX]

## Sheet: Sheet1
upregulation	downregulation
DBP	SCGB1B10
ALOX12E	SCGB2B12
MSLN	SCGB1B12
CYP2A5	SCGB2B19
NR1D1	SCGB1B17
IFIT3	SCGB1B15
TEF	ESP36
IFIT3B	SCGB2B17
1700016C15RIK	GM13539
WFDC2	ESP1
IFI27L2A	SCGB2B15
OASL2	ESP24
CD14	SCGB1B19
INMT	SCGB2B3
UBD	SCGB1B3
SLC39A4	NFIL3
TMEM176B	HIST1H4M
TMEM176A	HIST2H4
CLU	ARNTL
TNFSF10	ALDH1L1
TACSTD2	ESP3
CYP2A4	HIST1H4J
IFI44	FGG
PER3	NR4A2
SLPI	HIST2H3C2
CLDN4	IRS2
ANXA1	HIST1H1E
H2-Q6	SCD1
FCGBP	NOCT
KIT	MUG1
RGS5	OXCT1
PER2	KLK1B11
CLIC6	CACNA1B
ADH1	LIPG
IFIT1	GPNMB
OAS3	MRAP
CP	TTR
IFITM3	PMVK
IRF7	WFDC12
GPRC5B	CYP4A12B
CAR12	FABP5
CYP2F2	IVD
TRPM6	SLC27A2
TXNIP	GCAT
CBR2	HIST2H3B
BC025446	CBS
TAC1	SRP14
GLUL	GM6793
SOX4	C1RB
PPL	CTH
MIA	ISG20
MYH14	XRRA1
NR1D2	LIPO5
HLF	SLC16A1
THBS1	SUOX
SLC12A2	FKBP11
TFCP2L1	PDHX
CBX6	DUSP5
WNK2	SPIRE1
ODAM	GM4353
SLC6A6	CENPM
PLEKHS1	CD209A
ENPEP	SLC16A6
HMGN3	GNAT2
ECE1	FAM46A
SLCO4C1	FGFBP1
OSBPL3	HIST1H2BQ
GSTA4	BCAT2
PGLYRP1	RAB39B
BARX2	SDF2L1
MGAT3	ADORA2B
SPNS2	COL5A3
ST6GALNAC1	ZFP872
WFDC18	OIT1
PHF11D	HSPH1
F2RL1	ALDH1L2
BHLHE41	AZIN1
ATP1B1	PINX1
RAB17	SGK3
LTF	GALE
DNAAF3	CCL28
RGS4	SLC7A5
AOX3	ALDH3B3
PLA2G2D	HBA-A2
CELSR1	NCAPH
A630073D07RIK	ATP6V0D2
H2-Q4	CXCR4
KCNJ15	HBA-A1
OSR2	CDC45
ACSL1	CHST13
SULF2	GM8186
TSPAN4	ADTRP
TIMP3	HBB-BS
CIART	ALDH3B2
FAM84A	GPT2
CAPG	LCN11
F5	SCGB1B20
RASAL1	DNAJB9
DDAH2	B4GALT6
SPACA6	TGM5
ICAM1	RPL36A-PS1
PLXNB1	ITIH2
ARL15	HAPLN4
BACE2	PPP1R10
ACSF2	TM6SF2
PARP14	RRM2
GSTA3	GNMT
ALOX12	HIST1H4N
CES1D	LIPO1
SFTPD	DQX1
SEMA3D	TFB1M
ATP6V1B1	CXCL5
SERINC2	TACR3
RAMP1	GM9992
C1QTNF1
SHANK2
CXCL17
PALMD
SULT1D1
SNHG11
PIK3IP1
MME
GP2
SBSN
SECTM1B
ANO1
NBL1
XAF1
CYP2D22
LY6F
SOX10
FBXO10
SYNPO
B4GALNT2
CITED4
LGALS9
LMO4
ACSM1
CIRBP
KRT7
CRYAB
LRP2
SLC25A24
BCAM
ANK
EPHX1
F2R
FMO2
KLHDC8A
PRRG4
WNT4
VILL
CD74
NKX2-6
CCL9
APP
RUNX1
ASRGL1
CAMK2N1
RTP4
ATP2A3
ALDOC
FZD7
DUSP4
OSR1
CD79A
ZNFX1
CADM4
HK1
EZR
GPX2
GABRP
APLP2
DCLK1
SPOCK2
CLMN
ITGB8
SERPINE2
OAZ2
MID1IP1
HES1
MAP3K1
SAMD9L
FMOD
CPXM2
FOXQ1
VSIG10
CD79B
LDHB
UBA7
DDX58
COL4A3BP
PARP9
MB
TUBB2B
STAT2
SESTD1
PLSCR2
PGF
ITGB4
ENPP5
SH3TC2
SAMD14
GSTT1
PROM1
ST8SIA6
SV2B
FHL2
MAL
FBXW17
CKMT1
ADGRG6
ALDH1A3
DSG2
TRIM12A
CYP4V3
PADI2
HSPA2
TRIM14
POR
BSPRY
GTF2I
NPY1R
CCL12
STRA6
ZFP637
ADAMDEC1
GLIS3
CASP4
MGAT4A
CWH43
ANXA3
IL34
ASPN
PIK3R3
FAM46B
RNF213
SORL1
TLR3
TNS2
SHISA5
SCARA3
TMED1
IGFBP5
CASP1
TRIP6
HELZ2
GM9844
COBL
CBX7
SCARF2
CPNE8
MUC1
LAMA5
NT5E
KCNN4
SOCS2
PDE9A
PRSS33
CYGB
OASL1
EFNA1
SMAGP
CCL20
WDR6
AHNAK
GBP9
CSPRS
HSPB2
CPE
CLDN1
ADCY2
A430105I19RIK
ITPR2
ALDH1A7
LNX1
SHISA7
NKG7
CYB5R3
MYADM
L1CAM
FLOT2
KCNJ2
CASP12
MYO1D
ENO1
1500011B03RIK
PSME1
PDLIM4
LONRF1
BMX
GATM
CRIM1
HAP1
DKK3
MFAP3L
SEMA3F
CHST9
KCNAB3
TAGLN2
SLC35G2
SLC5A11
PRKD1
IRGM1
CPT1A
PLEKHB1
LMOD2
LY6C2
ANXA4
ABCC4
TMC4
ALAS1
MILL2
RGS2
ID3
PLSCR1
SP4
ARHGEF10
KANK2
PSMB8
INHBB
IGTP
PITPNC1
ISLR
P4HA2
PHACTR2
FARP1
SMCO4
GDPD5
SLC6A9
INTS6L
GDF5
LTBP4
THBS2
GAS6
FAM107A
PRDX4
FMNL2
KIFC3
DTX3L
SULT1E1
SP110
LAMB2
SLC41A2
AGRN
MMP15
CCNI
TAPBP
FAT1
CHDH
SERTAD4
PARP10
EPHB4
CMBL
TAX1BP3
MR1
FTL1
NOTCH3
RAP1GAP
FUT9
NXN
APOBEC3
VEGFB
MFSD4A
ARID5B
KLC3
CNP
TNFSF12
MKL2
AKT3
ATP1A1
EFNA4
MEIS2
PPP4R3B
LZTS2
AI661453
TMEM268
MAML2
PMEPA1
1810010H24RIK
EPB41L1
SFXN3
GSTM1
GM28048
LAMB3
APOL7A
CD276
TGFB3
ABCA8A
IFITM2
MFHAS1
DAB2IP
TSPAN8
TNF
RARG
ACTN1
FHOD3
MXRA7
TCEA3
NFKBIE
STC1
SLC44A4
CLDN2
ARRDC4
BHLHE22
MUC20
CAR13
FDFT1
MGLL
ALDOA
ANXA2
EIF2AK2
CLDN8
LURAP1
TNFRSF19
NUDT16
MAPRE3
SAP30
ACAA2
HDAC5
OGFR
TOR1AIP1
CSNK1E
CISD3
SNAI2
VDR
PIR
MGP
FIBIN
C1QTNF12
ZC3H6
TFEB
ARHGEF19
1700047I17RIK2
TRIM56
ATN1
SPARCL1
CCR2
GIGYF1
HDAC11
ATPIF1
FGFRL1
TSPAN1
CLDN5
INF2
BAHCC1
TIFA
RAB19
NPTN
ANO6
ST14
PKP2
IFITM1
MBP
PITHD1
SERPINB1A
ZKSCAN17
SQLE
ZC2HC1C
TIMP2
PARVA
EMP2
AJUBA
NFIC
ID4
SUN2
ITGA3
IFIH1
PTGS1
MPZL1
PFKL
NCK2
SFRP1
0610040J01RIK
BOC
CDC42EP1
PLEKHH2
LDB1
FAM177A
SP100
ATP1B3
CD163L1
ABI3BP
AC168977.2
DMKN
KLF7
ARPC4
REC8
H2-K1
EMB
TSPAN3
MYL12B
ELOVL7
SPRY2
H2-DMB2
DTX3
ESP4
INPP1
OLFML2A
PHLDB1
JAG2
SPN
ANG
ZFP512B
BMP4
BLNK
ADGRF5
PCGF2
PHLDA3
B3GALT5
TLE4
PLS3
ACYP2
ZDHHC14
SLC1A1
PDK4
DCAF15
GM7694
GAB1
HOOK2
ISYNA1
TRNP1
UCP2
CSF1
ZFP651
FAM13A
MGRN1
TNFRSF11B
SMOC2
CDS2
OSBPL5
PPP1R1B
RHOV
USP2
9130008F23RIK
ARL4C
ESYT3
ABCC3
KITL
ELL3
DSC3
CCL17
PARP4
H2-Q2
TMEM173
RNF130
LMOD1
SOWAHB
IDUA
COL9A3
SNN
A230050P20RIK
SLC37A3
PACSIN2
TNK1
PKP4
LIMA1
PTMS
APOBEC1
EPCAM
RNASE4
ZFP467
CRYBG3
TOB2
MDK
INPP5E
XDH
MYLK
ZFP68
SYDE1
GNAI2
GM43302
MAPK12
SIX4
WNT5B
PALM
DYRK1B
TRIM34A
WDFY3
THRA
KLF11
PLSCR3
SEMA4B
CDH1
SPATA6
NEBL
FKBP1B
ABHD4
WLS
SLC29A1
SERINC3
BLK
TPM1
FAAP20
TNNT1
RIPPLY1
ROBO1
TRIM21
FZD6
RBM3
CUEDC2
COL4A5
PCTP
MYCL
NRBP2
TCIM
TMEM63A
MGAT4B
MATN2
PRKAA2
CYP7B1
ACOT2
NID2
NDRG2
RSAD1
NOD1
CORO2A
SLC25A4
LRCH1
PKM
CLDN3
NAGPA
MECOM
XPA
ACAT2
LBH
MVB12B
GM20219
EFCAB1
CIC
BC107364
WDSUB1
CAV2
ABHD14B
FLT3L
GALNT15
SLC6A20A
ANPEP
ZMIZ1
TSPAN15
2900026A02RIK
JADE2
EIF3F
SP140
MYO6
ARHGEF17
TANC1
PDE1B
SPIB
GTF2IRD1
SLCO1A5
PLA2G4A
PACS1
OPTN
ST6GALNAC2
ARHGEF3
SORD
LAMC1
ATP2B4
PLA2G16
KANK4
ITPRIPL2
GAA
MAPK3
RNF24
ARHGAP44
PARP8
SAT1
SLCO2B1
DAPL1
TCAF2
PARP3
MAN2B2
SERPINB9
BICDL2
KLHL24
PCDHGA3
GAPDH
PELI1
ACBD4
LRP5
PIGZ
NUAK2
BNIP3
KRT14
PLXNB2
BCR
ARHGDIB
HADH
PFN2
EGFR
NAMPT
ATP13A5
ACVRL1
ZFP608
TSPAN9
ZC3H12C
ZFP358
LGR4
SLC5A1
ENPP2
SMURF1
TSC22D4
HMG20B
SP2
DSC2
CLDN7
RAB12
WWC2
NCSTN
ACVR1B
SLC8B1
CCSER2
TRIP10
HERC6
CRISPLD1
GM6741
PRR12
TNFRSF13C
FAM83B
PHF20
TRIM13
RBFOX2
SH3KBP1
RENBP
GREB1L
LEFTY1
PI15
BCL9
SFRP5
RERE
S100A11
